# Supplementary material for: Comparative transcriptome analysis of two reproductive modes in Adiantum reniforme var. sinense targeted to explore possible mechanism of apogamy
Source: BMC Genet. 2019 Jul 9;20:55. doi: 10.1186/s12863-019-0762-8 (PMC6617869; doi:10.1186/s12863-019-0762-8)
Supplement: Supplementary file 4 — Table S1. The significantly enriched pathways of all the DEGs between SG0 and SG1. (XLSX 16 kb) [file 12863_2019_762_MOESM4_ESM.xlsx]

## Sheet: Table S2
Table S1. The significantly enriched pathways of all the DEGs between SG0 and SG1.
##Statistical test method: hypergeometric test / Fisher's exact test
##FDR correction method: Benjamini and Hochberg
#Term	Database	ID	Input number	Background number	P-Value	Corrected P-Value	Input	Hyperlink
Circadian rhythm - plant	KEGG PATHWAY	ko04712	4	114	3.2e-06	0.000172853	c105173_g1|c92467_g1|c89743_g2|c107416_g2	http://www.genome.jp/kegg-bin/show_pathway?ko04712/K10143%09red/K16240%09red/K16223%09red/K12119%09red
alpha-Linolenic acid metabolism	KEGG PATHWAY	ko00592	4	214	3.58e-05	0.000967217	c105284_g2|c107789_g1|c102451_g1|c102451_g2	http://www.genome.jp/kegg-bin/show_pathway?ko00592/K10529%09red/K00454%09red/K05894%09red
Antigen processing and presentation	KEGG PATHWAY	ko04612	5	478	5.62e-05	0.00101177	c105839_g10|c105839_g1|c105839_g9|c103233_g1|c104386_g2	http://www.genome.jp/kegg-bin/show_pathway?ko04612/K04079%09red/K03283%09red
Estrogen signaling pathway	KEGG PATHWAY	ko04915	6	832	7.69e-05	0.0010382	c105839_g10|c103233_g1|c104408_g1|c104386_g2|c105839_g1|c105839_g9	http://www.genome.jp/kegg-bin/show_pathway?ko04915/K04079%09red/K09571%09red/K03283%09red
Protein processing in endoplasmic reticulum	KEGG PATHWAY	ko04141	8	1727	0.000106929	0.00114258	c105839_g10|c103233_g1|c99137_g1|c76514_g1|c104386_g2|c84653_g1|c105839_g1|c105839_g9	http://www.genome.jp/kegg-bin/show_pathway?ko04141/K03094%09red/K04079%09red/K10666%09red/K09503%09red/K03283%09red
Plant-pathogen interaction	KEGG PATHWAY	ko04626	5	570	0.000126954	0.00114258	c104386_g2|c105034_g1|c97414_g1|c108078_g2|c55084_g1	http://www.genome.jp/kegg-bin/show_pathway?ko04626/K13420%09red/K13448%09red/K13424%09red/K13412%09red/K04079%09red
Toxoplasmosis	KEGG PATHWAY	ko05145	5	688	0.000299705	0.00231201	c105839_g10|c105839_g1|c105839_g9|c97414_g1|c103233_g1	http://www.genome.jp/kegg-bin/show_pathway?ko05145/K13412%09red/K03283%09red
Measles	KEGG PATHWAY	ko05162	4	590	0.00158294	0.0106849	c105839_g10|c105839_g1|c105839_g9|c103233_g1	http://www.genome.jp/kegg-bin/show_pathway?ko05162/K03283%09red
Legionellosis	KEGG PATHWAY	ko05134	4	678	0.00260555	0.0156333	c105839_g10|c105839_g1|c105839_g9|c103233_g1	http://www.genome.jp/kegg-bin/show_pathway?ko05134/K03283%09red
Influenza A	KEGG PATHWAY	ko05164	4	811	0.00489386	0.0264268	c105839_g10|c105839_g1|c105839_g9|c103233_g1	http://www.genome.jp/kegg-bin/show_pathway?ko05164/K03283%09red
MAPK signaling pathway	KEGG PATHWAY	ko04010	4	1027	0.0109628	0.0538174	c105839_g10|c105839_g1|c105839_g9|c103233_g1	http://www.genome.jp/kegg-bin/show_pathway?ko04010/K03283%09red
Endocytosis	KEGG PATHWAY	ko04144	4	1195	0.018072	0.0806076	c105839_g10|c105839_g1|c105839_g9|c103233_g1	http://www.genome.jp/kegg-bin/show_pathway?ko04144/K03283%09red
Spliceosome	KEGG PATHWAY	ko03040	5	1846	0.0194055	0.0806076	c99683_g1|c105839_g10|c105839_g1|c105839_g9|c103233_g1	http://www.genome.jp/kegg-bin/show_pathway?ko03040/K12741%09red/K03283%09red
Plant hormone signal transduction	KEGG PATHWAY	ko04075	2	272	0.0220328	0.0849836	c94407_g1|c95350_g1	http://www.genome.jp/kegg-bin/show_pathway?ko04075/K14487%09red/K14496%09red
Sesquiterpenoid and triterpenoid biosynthesis	KEGG PATHWAY	ko00909	1	30	0.0254021	0.0911886	c108143_g3	http://www.genome.jp/kegg-bin/show_pathway?ko00909/K06045%09red
Photosynthesis - antenna proteins	KEGG PATHWAY	ko00196	1	32	0.0270188	0.0911886	c88206_g1	http://www.genome.jp/kegg-bin/show_pathway?ko00196/K08913%09red
Epstein-Barr virus infection	KEGG PATHWAY	ko05169	4	1490	0.0363202	0.11537	c105839_g10|c105839_g1|c105839_g9|c103233_g1	http://www.genome.jp/kegg-bin/show_pathway?ko05169/K03283%09red
Carotenoid biosynthesis	KEGG PATHWAY	ko00906	1	57	0.0470048	0.133593	c242612_g1	http://www.genome.jp/kegg-bin/show_pathway?ko00906/K09840%09red
Linoleic acid metabolism	KEGG PATHWAY	ko00591	1	57	0.0470048	0.133593	c107789_g1	http://www.genome.jp/kegg-bin/show_pathway?ko00591/K00454%09red
Carbohydrate digestion and absorption	KEGG PATHWAY	ko04973	1	125	0.0993317	0.266764	c101727_g2	http://www.genome.jp/kegg-bin/show_pathway?ko04973/K01176%09red
Starch and sucrose metabolism	KEGG PATHWAY	ko00500	2	655	0.103741	0.266764	c104570_g1|c101727_g2	http://www.genome.jp/kegg-bin/show_pathway?ko00500/K01176%09red/K01177%09red
Cell cycle - yeast	KEGG PATHWAY	ko04111	2	692	0.113561	0.269785	c76514_g1|c101699_g1	http://www.genome.jp/kegg-bin/show_pathway?ko04111/K03094%09red/K02213%09red
Valine, leucine and isoleucine biosynthesis	KEGG PATHWAY	ko00290	1	146	0.114908	0.269785	c60819_g1	http://www.genome.jp/kegg-bin/show_pathway?ko00290/K01649%09red
Cell cycle	KEGG PATHWAY	ko04110	2	728	0.123335	0.277504	c76514_g1|c101699_g1	http://www.genome.jp/kegg-bin/show_pathway?ko04110/K03094%09red/K02213%09red
p53 signaling pathway	KEGG PATHWAY	ko04115	1	200	0.153747	0.332094	c92467_g1	http://www.genome.jp/kegg-bin/show_pathway?ko04115/K10143%09red
Phototransduction - fly	KEGG PATHWAY	ko04745	1	226	0.17184	0.34918	c95834_g1	http://www.genome.jp/kegg-bin/show_pathway?ko04745/K13806%09red
Circadian rhythm	KEGG PATHWAY	ko04710	1	230	0.17459	0.34918	c76514_g1	http://www.genome.jp/kegg-bin/show_pathway?ko04710/K03094%09red
Phenylpropanoid biosynthesis	KEGG PATHWAY	ko00940	1	262	0.196261	0.355872	c99705_g1	http://www.genome.jp/kegg-bin/show_pathway?ko00940/K00430%09red
Nitrogen metabolism	KEGG PATHWAY	ko00910	1	264	0.197597	0.355872	c106378_g3	http://www.genome.jp/kegg-bin/show_pathway?ko00910/K02575%09red
Ubiquitin mediated proteolysis	KEGG PATHWAY	ko04120	2	985	0.197707	0.355872	c92467_g1|c76514_g1	http://www.genome.jp/kegg-bin/show_pathway?ko04120/K10143%09red/K03094%09red
NOD-like receptor signaling pathway	KEGG PATHWAY	ko04621	1	283	0.210175	0.366112	c104386_g2	http://www.genome.jp/kegg-bin/show_pathway?ko04621/K04079%09red
Biosynthesis of unsaturated fatty acids	KEGG PATHWAY	ko01040	1	327	0.23856	0.40257	c103661_g2	http://www.genome.jp/kegg-bin/show_pathway?ko01040/K10257%09red
Phenylalanine metabolism	KEGG PATHWAY	ko00360	1	342	0.248003	0.404627	c99705_g1	http://www.genome.jp/kegg-bin/show_pathway?ko00360/K00430%09red
Retrograde endocannabinoid signaling	KEGG PATHWAY	ko04723	1	361	0.259799	0.404627	c95834_g1	http://www.genome.jp/kegg-bin/show_pathway?ko04723/K13806%09red
Pathogenic Escherichia coli infection	KEGG PATHWAY	ko05130	1	365	0.262258	0.404627	c103011_g5	http://www.genome.jp/kegg-bin/show_pathway?ko05130/K07375%09red
TGF-beta signaling pathway	KEGG PATHWAY	ko04350	1	413	0.291151	0.436727	c76514_g1	http://www.genome.jp/kegg-bin/show_pathway?ko04350/K03094%09red
Meiosis - yeast	KEGG PATHWAY	ko04113	1	520	0.351584	0.501153	c101699_g1	http://www.genome.jp/kegg-bin/show_pathway?ko04113/K02213%09red
Gap junction	KEGG PATHWAY	ko04540	1	522	0.352664	0.501153	c103011_g5	http://www.genome.jp/kegg-bin/show_pathway?ko04540/K07375%09red
Carbon fixation pathways in prokaryotes	KEGG PATHWAY	ko00720	1	552	0.368644	0.508402	c97070_g2	http://www.genome.jp/kegg-bin/show_pathway?ko00720/K01648%09red
Prostate cancer	KEGG PATHWAY	ko05215	1	583	0.384747	0.508402	c104386_g2	http://www.genome.jp/kegg-bin/show_pathway?ko05215/K04079%09red
Herpes simplex infection	KEGG PATHWAY	ko05168	1	601	0.39391	0.508402	c76514_g1	http://www.genome.jp/kegg-bin/show_pathway?ko05168/K03094%09red
Progesterone-mediated oocyte maturation	KEGG PATHWAY	ko04914	1	604	0.395424	0.508402	c104386_g2	http://www.genome.jp/kegg-bin/show_pathway?ko04914/K04079%09red
Wnt signaling pathway	KEGG PATHWAY	ko04310	1	630	0.408388	0.51286	c76514_g1	http://www.genome.jp/kegg-bin/show_pathway?ko04310/K03094%09red
2-Oxocarboxylic acid metabolism	KEGG PATHWAY	ko01210	1	667	0.426364	0.514501	c60819_g1	http://www.genome.jp/kegg-bin/show_pathway?ko01210/K01649%09red
Cysteine and methionine metabolism	KEGG PATHWAY	ko00270	1	672	0.428751	0.514501	c98725_g8	http://www.genome.jp/kegg-bin/show_pathway?ko00270/K00789%09red
Fatty acid metabolism	KEGG PATHWAY	ko01212	1	816	0.493435	0.567411	c103661_g2	http://www.genome.jp/kegg-bin/show_pathway?ko01212/K10257%09red
RNA degradation	KEGG PATHWAY	ko03018	1	817	0.493857	0.567411	c136564_g1	http://www.genome.jp/kegg-bin/show_pathway?ko03018/K12581%09red
Biosynthesis of amino acids	KEGG PATHWAY	ko01230	2	2039	0.50636	0.569655	c60819_g1|c98725_g8	http://www.genome.jp/kegg-bin/show_pathway?ko01230/K00789%09red/K01649%09red
Pyruvate metabolism	KEGG PATHWAY	ko00620	1	915	0.533639	0.588091	c60819_g1	http://www.genome.jp/kegg-bin/show_pathway?ko00620/K01649%09red
Oocyte meiosis	KEGG PATHWAY	ko04114	1	960	0.550852	0.59492	c76514_g1	http://www.genome.jp/kegg-bin/show_pathway?ko04114/K03094%09red
Pathways in cancer	KEGG PATHWAY	ko05200	1	1013	0.570319	0.596709	c104386_g2	http://www.genome.jp/kegg-bin/show_pathway?ko05200/K04079%09red
Citrate cycle (TCA cycle)	KEGG PATHWAY	ko00020	1	1025	0.574609	0.596709	c97070_g2	http://www.genome.jp/kegg-bin/show_pathway?ko00020/K01648%09red
Phagosome	KEGG PATHWAY	ko04145	1	1183	0.62729	0.639126	c103011_g5	http://www.genome.jp/kegg-bin/show_pathway?ko04145/K07375%09red
PI3K-Akt signaling pathway	KEGG PATHWAY	ko04151	1	1305	0.663497	0.663497	c104386_g2	http://www.genome.jp/kegg-bin/show_pathway?ko04151/K04079%09red
--------------------
#Term	Database	ID	Input number	Background number	P-Value	Corrected P-Value	Input	Hyperlink
--------------------
#Term	Database	ID	Input number	Background number	P-Value	Corrected P-Value	Input	Hyperlink
--------------------
