# Supplementary material for: Comparative transcriptome analysis of two reproductive modes in Adiantum reniforme var. sinense targeted to explore possible mechanism of apogamy
Source: BMC Genet. 2019 Jul 9;20:55. doi: 10.1186/s12863-019-0762-8 (PMC6617869; doi:10.1186/s12863-019-0762-8)
Supplement: Supplementary file 6 — Table S2. The significantly enriched pathways of all the DEGs between AG0 and AG1. (XLSX 45 kb) [file 12863_2019_762_MOESM6_ESM.xlsx]

## Sheet: Table S3
Table S2. The significantly enriched pathways of all the DEGs between AG0 and AG1.
##Statistical test method: hypergeometric test / Fisher's exact test
##FDR correction method: Benjamini and Hochberg
#Term	Database	ID	Input number	Background number	P-Value	Corrected P-Value	Input	Hyperlink
Phenylpropanoid biosynthesis	KEGG PATHWAY	ko00940	62	262	1.04e-45	3.04e-43	c98498_g1|c100649_g1|c64261_g1|c106144_g1|c96780_g1|c93733_g1|c96974_g4|c97558_g1|c99935_g1|c97623_g4|c102663_g2|c104388_g3|c103757_g2|c102663_g1|c102300_g1|c99079_g1|c87288_g1|c66447_g1|c105363_g1|c93739_g1|c104388_g5|c106350_g1|c102300_g2|c92189_g1|c107490_g2|c91413_g1|c107150_g2|c106775_g2|c101996_g2|c214759_g1|c92085_g1|c55992_g1|c108075_g2|c102074_g2|c195373_g1|c100017_g1|c101436_g1|c102944_…	http://www.genome.jp/kegg-bin/show_pathway?ko00940/K00588%09red/K13065%09red/K10775%09red/K13066%09red/K01188%09red/K00083%09red/K05350%09red/K01904%09red/K09754%09red/K11188%09red/K00430%09red/K00487%09red/K05349%09red
Flavonoid biosynthesis	KEGG PATHWAY	ko00941	26	57	4.98e-26	7.29e-24	c58576_g1|c100297_g1|c55992_g1|c97476_g2|c97623_g4|c98247_g2|c103757_g2|c87288_g1|c100941_g1|c100941_g2|c100941_g3|c93329_g1|c107150_g2|c95268_g1|c161414_g1|c106350_g1|c100610_g2|c90740_g1|c98400_g1|c98152_g3|c98152_g2|c247662_g1|c96974_g4|c102643_g1|c58957_g1|c72259_g1	http://www.genome.jp/kegg-bin/show_pathway?ko00941/K13065%09red/K13083%09red/K13082%09red/K01859%09red/K00660%09red/K09754%09red/K00588%09red/K00487%09red
Phenylalanine metabolism	KEGG PATHWAY	ko00360	44	342	2.97e-23	2.9e-21	c98498_g1|c106144_g1|c96780_g1|c93733_g1|c97558_g1|c97623_g4|c102663_g2|c102663_g1|c103757_g2|c87288_g1|c105363_g1|c98152_g3|c106350_g1|c108310_g1|c92189_g1|c107150_g2|c214759_g1|c92085_g1|c101952_g1|c55992_g1|c108075_g2|c102074_g2|c195373_g1|c100017_g1|c101436_g1|c96961_g2|c96961_g1|c102931_g2|c215832_g1|c90740_g1|c98400_g1|c93739_g1|c98152_g2|c99958_g1|c95941_g2|c91619_g1|c99532_g1|c91413_g1|c9…	http://www.genome.jp/kegg-bin/show_pathway?ko00360/K14454%09red/K11188%09red/K01904%09red/K00430%09red/K00487%09red/K00588%09red/K10775%09red
Starch and sucrose metabolism	KEGG PATHWAY	ko00500	57	655	5.61e-22	4.11e-20	c106086_g3|c100649_g1|c106357_g2|c93939_g1|c64261_g1|c106439_g2|c104152_g2|c69899_g4|c99935_g1|c105559_g1|c108262_g6|c104388_g3|c79789_g1|c104388_g5|c102300_g2|c102300_g1|c103377_g1|c111707_g1|c96101_g1|c103478_g2|c103478_g3|c54822_g1|c103681_g1|c102511_g1|c106775_g2|c101727_g1|c107749_g3|c108270_g1|c107749_g4|c101100_g1|c98613_g1|c98613_g2|c104336_g1|c104832_g2|c107490_g2|c105466_g1|c102944_g1|c…	http://www.genome.jp/kegg-bin/show_pathway?ko00500/K01193%09red/K00847%09red/K13648%09red/K01194%09red/K01835%09red/K08679%09red/K16055%09red/K15920%09red/K01176%09red/K00700%09red/K01051%09red/K01188%09red/K05350%09red/K01087%09red/K00975%09red/K00012%09red/K00695%09red/K00696%09red/K05349%09red/K01184%09red
Plant hormone signal transduction	KEGG PATHWAY	ko04075	33	272	3.9e-17	2.29e-15	c98626_g1|c98157_g2|c108251_g4|c108251_g2|c48360_g1|c103354_g2|c89923_g1|c104308_g1|c107265_g1|c59189_g1|c100335_g1|c103048_g1|c100651_g1|c101139_g2|c108249_g1|c107937_g2|c237894_g1|c99933_g1|c90569_g1|c82781_g1|c90812_g1|c61008_g1|c100129_g1|c107213_g1|c107720_g2|c107720_g5|c102726_g3|c102935_g1|c88800_g1|c104217_g1|c104051_g1|c105246_g1|c100745_g1	http://www.genome.jp/kegg-bin/show_pathway?ko04075/K14486%09red/K14487%09red/K14484%09red/K14496%09red/K14503%09red/K14432%09red/K14493%09red/K14492%09red/K14497%09red/K14488%09red/K14498%09red/K14485%09red/K13449%09red/K14491%09red/K13422%09red/K14506%09red
Photosynthesis - antenna proteins	KEGG PATHWAY	ko00196	14	32	1.79e-14	8.77e-13	c96471_g1|c97124_g1|c69892_g1|c80865_g2|c99718_g1|c94534_g1|c92215_g1|c99718_g2|c98121_g4|c97124_g2|c98121_g1|c88206_g1|c98121_g3|c96329_g1	http://www.genome.jp/kegg-bin/show_pathway?ko00196/K08914%09red/K08907%09red/K08917%09red/K08911%09red/K08910%09red/K08913%09red/K08912%09red
NF-kappa B signaling pathway	KEGG PATHWAY	ko04064	26	234	5.12e-13	2.14e-11	c104075_g3|c107585_g1|c98657_g1|c106571_g1|c94561_g3|c95847_g1|c98917_g6|c55208_g1|c97137_g1|c99857_g2|c80284_g2|c114867_g1|c105073_g1|c95934_g2|c103360_g1|c59120_g1|c50962_g2|c100221_g1|c62631_g1|c42174_g2|c102182_g1|c42174_g1|c98621_g1|c108515_g2|c99166_g1|c99166_g3	http://www.genome.jp/kegg-bin/show_pathway?ko04064/K04733%09red
Stilbenoid, diarylheptanoid and gingerol biosynthesis	KEGG PATHWAY	ko00945	14	48	1.7e-12	6.21e-11	c87288_g1|c55992_g1|c106350_g1|c98152_g3|c247662_g1|c96974_g4|c90740_g1|c107150_g2|c97623_g4|c98400_g1|c95268_g1|c103757_g2|c98152_g2|c242218_g1	http://www.genome.jp/kegg-bin/show_pathway?ko00945/K09754%09red/K13065%09red/K00588%09red/K00487%09red/K00517%09red
Leishmaniasis	KEGG PATHWAY	ko05140	27	274	2.44e-12	7.95e-11	c104075_g3|c107585_g1|c98657_g1|c106571_g1|c94561_g3|c107615_g1|c95847_g1|c98917_g6|c55208_g1|c97137_g1|c99857_g2|c80284_g2|c114867_g1|c105073_g1|c95934_g2|c103360_g1|c59120_g1|c50962_g2|c100221_g1|c62631_g1|c42174_g2|c102182_g1|c42174_g1|c98621_g1|c108515_g2|c99166_g1|c99166_g3	http://www.genome.jp/kegg-bin/show_pathway?ko05140/K04371%09red/K04733%09red
Pertussis	KEGG PATHWAY	ko05133	33	452	1.92e-11	5.62e-10	c104075_g3|c92883_g1|c107585_g1|c98657_g1|c106571_g1|c94561_g3|c107615_g1|c95847_g1|c98917_g6|c55208_g1|c97137_g1|c102422_g4|c99857_g2|c87134_g1|c97874_g3|c80284_g2|c114867_g1|c87395_g3|c105073_g1|c95934_g2|c62631_g1|c103360_g1|c59120_g1|c50962_g2|c100221_g1|c93518_g1|c42174_g2|c102182_g1|c42174_g1|c98621_g1|c108515_g2|c99166_g1|c99166_g3	http://www.genome.jp/kegg-bin/show_pathway?ko05133/K04371%09red/K04733%09red/K02183%09red
Plant-pathogen interaction	KEGG PATHWAY	ko04626	37	570	2.89e-11	7.71e-10	c97874_g3|c108078_g2|c88517_g1|c96783_g1|c102604_g1|c96783_g3|c97820_g1|c92883_g1|c105090_g1|c48360_g1|c89923_g1|c89084_g1|c80927_g1|c139280_g1|c104301_g3|c55084_g1|c103048_g1|c108249_g1|c106932_g2|c84377_g1|c160009_g1|c80888_g1|c87395_g3|c89793_g1|c89793_g2|c89793_g3|c104386_g2|c96427_g1|c98458_g1|c102422_g4|c93518_g1|c243239_g1|c100319_g1|c11132_g1|c86045_g1|c87134_g1|c105818_g1	http://www.genome.jp/kegg-bin/show_pathway?ko04626/K09487%09red/K13412%09red/K13448%09red/K12795%09red/K13449%09red/K04079%09red/K13447%09red/K13420%09red/K13422%09red/K13424%09red/K02183%09red
Apoptosis	KEGG PATHWAY	ko04210	29	376	9.37e-11	2.29e-09	c92687_g1|c107585_g1|c104075_g3|c98657_g1|c106571_g1|c94561_g3|c95847_g1|c98917_g6|c95963_g1|c55208_g1|c97137_g1|c92738_g1|c99857_g2|c80284_g2|c114867_g1|c105073_g1|c95934_g2|c103360_g1|c59120_g1|c50962_g2|c100221_g1|c62631_g1|c42174_g2|c102182_g1|c42174_g1|c98621_g1|c108515_g2|c99166_g1|c99166_g3	http://www.genome.jp/kegg-bin/show_pathway?ko04210/K04733%09red/K06268%09red/K08738%09red
Fatty acid elongation	KEGG PATHWAY	ko00062	21	213	6.3e-10	1.42e-08	c94232_g3|c106827_g1|c106404_g4|c103269_g3|c91210_g1|c106827_g4|c94232_g2|c97734_g2|c98471_g1|c106827_g2|c98874_g1|c94759_g3|c94759_g2|c96671_g1|c101554_g2|c100582_g1|c94232_g1|c103613_g3|c103876_g1|c101685_g1|c103448_g4	http://www.genome.jp/kegg-bin/show_pathway?ko00062/K10249%09red/K07512%09red/K10251%09red/K15397%09red/K10258%09red
Circadian rhythm - plant	KEGG PATHWAY	ko04712	16	114	6.89e-10	1.44e-08	c106107_g1|c100941_g2|c161414_g1|c58576_g1|c104475_g2|c100941_g1|c108213_g1|c94272_g1|c100297_g1|c102643_g1|c104847_g1|c100941_g3|c80099_g1|c107909_g1|c83437_g1|c102869_g1	http://www.genome.jp/kegg-bin/show_pathway?ko04712/K16223%09red/K12133%09red/K00660%09red/K12115%09red/K12127%09red/K12124%09red/K12129%09red
Toll-like receptor signaling pathway	KEGG PATHWAY	ko04620	27	441	3.97e-08	7.76e-07	c104075_g3|c107585_g1|c98657_g1|c106571_g1|c94561_g3|c107615_g1|c95847_g1|c98917_g6|c55208_g1|c97137_g1|c99857_g2|c80284_g2|c114867_g1|c105073_g1|c95934_g2|c103360_g1|c59120_g1|c50962_g2|c100221_g1|c62631_g1|c42174_g2|c102182_g1|c42174_g1|c98621_g1|c108515_g2|c99166_g1|c99166_g3	http://www.genome.jp/kegg-bin/show_pathway?ko04620/K04371%09red/K04733%09red
Pentose and glucuronate interconversions	KEGG PATHWAY	ko00040	21	287	7.9e-08	1.45e-06	c104336_g1|c111707_g1|c96101_g1|c93939_g1|c103478_g2|c103478_g3|c54822_g1|c70146_g3|c98437_g1|c100823_g1|c63900_g1|c98594_g1|c185971_g1|c99715_g1|c102453_g1|c101100_g1|c108262_g6|c79789_g1|c95532_g1|c95532_g2|c70146_g2	http://www.genome.jp/kegg-bin/show_pathway?ko00040/K01051%09red/K01728%09red/K00012%09red/K01184%09red
Toxoplasmosis	KEGG PATHWAY	ko05145	34	688	1.07e-07	1.84e-06	c95753_g3|c104075_g3|c106932_g2|c107585_g1|c105090_g1|c98657_g1|c84763_g1|c106571_g1|c94561_g3|c107615_g1|c95847_g1|c98917_g6|c55208_g1|c97137_g1|c92738_g1|c80888_g1|c99857_g2|c160009_g1|c80284_g2|c114867_g1|c105073_g1|c95934_g2|c103360_g1|c59120_g1|c50962_g2|c100221_g1|c62631_g1|c42174_g2|c102182_g1|c42174_g1|c98621_g1|c108515_g2|c99166_g1|c99166_g3	http://www.genome.jp/kegg-bin/show_pathway?ko05145/K13412%09red/K04733%09red/K08738%09red/K09565%09red/K04371%09red/K03283%09red
Flavone and flavonol biosynthesis	KEGG PATHWAY	ko00944	6	12	3.33e-07	5.43e-06	c100610_g2|c85565_g3|c85565_g2|c58957_g1|c238471_g1|c72823_g1	http://www.genome.jp/kegg-bin/show_pathway?ko00944/K05279%09red/K13083%09red
Cyanoamino acid metabolism	KEGG PATHWAY	ko00460	15	172	7.21e-07	1.11e-05	c100649_g1|c107490_g2|c96267_g1|c102300_g2|c102944_g1|c64261_g1|c252141_g1|c99935_g1|c105483_g1|c106775_g1|c104388_g3|c106775_g2|c104388_g5|c106125_g2|c102300_g1	http://www.genome.jp/kegg-bin/show_pathway?ko00460/K00681%09red/K01188%09red/K05349%09red/K05350%09red
Measles	KEGG PATHWAY	ko05162	29	590	9.82e-07	1.44e-05	c108515_g2|c107585_g1|c104075_g3|c98657_g1|c84763_g1|c106571_g1|c94561_g3|c95847_g1|c98917_g6|c55208_g1|c97137_g1|c101919_g1|c80284_g2|c114867_g1|c105073_g1|c95934_g2|c103360_g1|c59120_g1|c50962_g2|c100221_g1|c99857_g2|c62631_g1|c42174_g2|c102182_g1|c42174_g1|c98621_g1|c103692_g1|c99166_g1|c99166_g3	http://www.genome.jp/kegg-bin/show_pathway?ko05162/K04733%09red/K03283%09red/K10151%09red/K10144%09red
Chagas disease (American trypanosomiasis)	KEGG PATHWAY	ko05142	28	568	1.42e-06	1.98e-05	c104075_g3|c107585_g1|c98657_g1|c106571_g1|c94561_g3|c107615_g1|c95847_g1|c98917_g6|c55208_g1|c97137_g1|c99857_g2|c80284_g2|c114867_g1|c105073_g1|c95934_g2|c103360_g1|c59120_g1|c50962_g2|c100221_g1|c62631_g1|c42174_g2|c102182_g1|c42174_g1|c98621_g1|c108515_g2|c99166_g1|c99166_g3|c101096_g1	http://www.genome.jp/kegg-bin/show_pathway?ko05142/K04371%09red/K04733%09red/K08057%09red
Tuberculosis	KEGG PATHWAY	ko05152	41	1039	1.61e-06	2.14e-05	c92687_g1|c92883_g1|c107585_g1|c104075_g3|c98657_g1|c106571_g1|c94561_g3|c107615_g1|c95847_g1|c98917_g6|c55208_g1|c95963_g1|c95089_g1|c90535_g1|c97137_g1|c100221_g1|c99857_g2|c87134_g1|c97874_g3|c97646_g1|c92738_g1|c80284_g2|c114867_g1|c87395_g3|c105073_g1|c95934_g2|c62631_g1|c103360_g1|c59120_g1|c91180_g1|c50962_g2|c95032_g1|c93518_g1|c42174_g2|c102182_g1|c42174_g1|c98621_g1|c108515_g2|c99166_g1…	http://www.genome.jp/kegg-bin/show_pathway?ko05152/K04733%09red/K08846%09red/K08738%09red/K04371%09red/K08066%09red/K08065%09red/K06268%09red/K07897%09red/K02183%09red
Cutin, suberine and wax biosynthesis	KEGG PATHWAY	ko00073	7	33	4.08e-06	5.2e-05	c108117_g2|c108117_g1|c1192_g1|c101862_g1|c96220_g1|c106781_g6|c85474_g1	http://www.genome.jp/kegg-bin/show_pathway?ko00073/K17991%09red/K15404%09red/K15400%09red/K15402%09red
alpha-Linolenic acid metabolism	KEGG PATHWAY	ko00592	15	214	8.76e-06	0.000106997	c105240_g2|c105240_g1|c96414_g1|c101323_g1|c98652_g1|c107789_g1|c106455_g1|c106717_g1|c107789_g2|c105284_g2|c73601_g1|c102953_g1|c102451_g1|c102451_g2|c79777_g2	http://www.genome.jp/kegg-bin/show_pathway?ko00592/K05894%09red/K00232%09red/K00454%09red/K01723%09red/K10529%09red/K14674%09red/K07513%09red
Neurotrophin signaling pathway	KEGG PATHWAY	ko04722	36	941	1.27e-05	0.00014891	c104075_g3|c92883_g1|c107585_g1|c98657_g1|c106571_g1|c94561_g3|c107615_g1|c104495_g2|c95847_g1|c98917_g6|c55208_g1|c90535_g1|c97137_g1|c102422_g4|c99857_g2|c87134_g1|c97874_g3|c85867_g1|c80284_g2|c114867_g1|c87395_g3|c105073_g1|c95934_g2|c62631_g1|c103360_g1|c59120_g1|c50962_g2|c100221_g1|c93518_g1|c42174_g2|c102182_g1|c42174_g1|c98621_g1|c108515_g2|c99166_g1|c99166_g3	http://www.genome.jp/kegg-bin/show_pathway?ko04722/K04371%09red/K04733%09red/K08846%09red/K06630%09red/K02183%09red
Nitrogen metabolism	KEGG PATHWAY	ko00910	15	264	8.56e-05	0.000964102	c99992_g1|c103675_g1|c101201_g2|c100022_g1|c100022_g2|c106378_g3|c106437_g4|c103989_g4|c216714_g1|c189879_g1|c98650_g1|c106674_g1|c106437_g1|c106378_g2|c103132_g1	http://www.genome.jp/kegg-bin/show_pathway?ko00910/K01673%09red/K00261%09red/K02575%09red/K10534%09red/K01915%09red
Linoleic acid metabolism	KEGG PATHWAY	ko00591	7	57	9.61e-05	0.00104315	c105240_g2|c105240_g1|c100704_g1|c96414_g1|c107789_g1|c107789_g2|c107631_g1	http://www.genome.jp/kegg-bin/show_pathway?ko00591/K14674%09red/K00454%09red/K15718%09red
Amino sugar and nucleotide sugar metabolism	KEGG PATHWAY	ko00520	25	616	0.000105553	0.00110453	c95473_g1|c106086_g3|c104152_g2|c69899_g4|c99057_g1|c105559_g1|c97759_g1|c103377_g1|c103478_g2|c103478_g3|c103681_g1|c97467_g1|c102511_g1|c89196_g2|c74046_g1|c102691_g1|c87390_g1|c100333_g1|c97897_g1|c103827_g1|c105518_g1|c106439_g2|c106439_g3|c97474_g1|c94957_g1	http://www.genome.jp/kegg-bin/show_pathway?ko00520/K01183%09red/K00326%09red/K13648%09red/K00975%09red/K01835%09red/K08679%09red/K00849%09red/K15920%09red/K12373%09red/K01784%09red/K12446%09red/K00847%09red/K00012%09red/K01209%09red/K12451%09red
Influenza A	KEGG PATHWAY	ko05164	30	811	0.000112932	0.00114101	c104075_g3|c107585_g1|c98657_g1|c84763_g1|c106571_g1|c94561_g3|c107615_g1|c95847_g1|c98917_g6|c100905_g2|c55208_g1|c97137_g1|c92738_g1|c99857_g2|c80284_g2|c114867_g1|c105073_g1|c95934_g2|c103360_g1|c59120_g1|c50962_g2|c100221_g1|c62631_g1|c42174_g2|c102182_g1|c42174_g1|c98621_g1|c108515_g2|c99166_g1|c99166_g3	http://www.genome.jp/kegg-bin/show_pathway?ko05164/K04371%09red/K04733%09red/K05692%09red/K08738%09red/K03283%09red
Ubiquinone and other terpenoid-quinone biosynthesis	KEGG PATHWAY	ko00130	10	133	0.000156518	0.00152866	c55992_g1|c106350_g1|c98152_g3|c107150_g2|c108310_g1|c102931_g2|c160714_g1|c97623_g4|c103757_g2|c98152_g2	http://www.genome.jp/kegg-bin/show_pathway?ko00130/K00487%09red/K01904%09red
Nicotine addiction	KEGG PATHWAY	ko05033	4	14	0.00019555	0.00184826	c105233_g1|c100981_g1|c94975_g1|c103371_g1	http://www.genome.jp/kegg-bin/show_pathway?ko05033/K15015%09red
Zeatin biosynthesis	KEGG PATHWAY	ko00908	4	18	0.000443275	0.00405873	c107802_g1|c84791_g1|c107802_g3|c103175_g1	http://www.genome.jp/kegg-bin/show_pathway?ko00908/K00279%09red/K10717%09red
Degradation of aromatic compounds	KEGG PATHWAY	ko01220	8	108	0.000763948	0.00678293	c55992_g1|c82438_g1|c106350_g1|c103757_g2|c107150_g2|c97623_g4|c98152_g3|c98152_g2	http://www.genome.jp/kegg-bin/show_pathway?ko01220/K00121%09red/K00487%09red
Steroid biosynthesis	KEGG PATHWAY	ko00100	14	299	0.000910282	0.00784448	c105240_g2|c105240_g1|c102500_g1|c104610_g2|c104610_g1|c102694_g1|c100493_g5|c99162_g1|c102598_g1|c102368_g2|c104334_g2|c104334_g1|c95530_g2|c62525_g1	http://www.genome.jp/kegg-bin/show_pathway?ko00100/K05917%09red/K01052%09red/K00213%09red/K01853%09red/K14674%09red/K14423%09red/K00559%09red/K00222%09red/K09828%09red
Glycosaminoglycan biosynthesis - heparan sulfate / heparin	KEGG PATHWAY	ko00534	3	10	0.0011677	0.00977528	c2390_g2|c99289_g1|c103514_g2	http://www.genome.jp/kegg-bin/show_pathway?ko00534/K02366%09red/K02370%09red
Brassinosteroid biosynthesis	KEGG PATHWAY	ko00905	3	14	0.00264155	0.0214993	c102037_g2|c81284_g2|c84135_g1	http://www.genome.jp/kegg-bin/show_pathway?ko00905/K09591%09red/K15639%09red
Carotenoid biosynthesis	KEGG PATHWAY	ko00906	5	57	0.00377929	0.0299279	c105653_g3|c115939_g1|c52892_g1|c211829_g1|c242612_g1	http://www.genome.jp/kegg-bin/show_pathway?ko00906/K02291%09red/K09840%09red/K15747%09red/K09841%09red
Systemic lupus erythematosus	KEGG PATHWAY	ko05322	10	233	0.00819548	0.0631915	c88114_g1|c66782_g1|c51884_g1|c101080_g1|c95341_g10|c96432_g4|c95341_g5|c96432_g7|c69296_g1|c88876_g1	http://www.genome.jp/kegg-bin/show_pathway?ko05322/K11254%09red/K11088%09red/K11252%09red/K11253%09red
SNARE interactions in vesicular transport	KEGG PATHWAY	ko04130	7	135	0.0100955	0.0758458	c96244_g1|c100571_g1|c98479_g1|c95737_g1|c18220_g1|c100881_g1|c95421_g1	http://www.genome.jp/kegg-bin/show_pathway?ko04130/K08503%09red/K08488%09red/K08515%09red/K08486%09red/K08492%09red
Glutathione metabolism	KEGG PATHWAY	ko00480	17	548	0.0154816	0.113403	c105196_g1|c101335_g1|c101335_g2|c105196_g2|c94756_g1|c96296_g1|c104198_g1|c102863_g1|c220719_g1|c96267_g1|c98020_g1|c94162_g1|c83429_g1|c12702_g1|c103788_g1|c99950_g4|c106600_g7	http://www.genome.jp/kegg-bin/show_pathway?ko00480/K00432%09red/K00681%09red/K00799%09red/K00797%09red/K01919%09red/K00033%09red/K00434%09red
Mismatch repair	KEGG PATHWAY	ko03430	9	227	0.0184371	0.131758	c108439_g1|c100514_g1|c100281_g1|c94131_g1|c160453_g1|c55386_g2|c91519_g1|c103685_g1|c95049_g1	http://www.genome.jp/kegg-bin/show_pathway?ko03430/K08737%09red/K10746%09red/K10740%09red/K07466%09red/K08736%09red/K03657%09red/K10755%09red
Amyotrophic lateral sclerosis (ALS)	KEGG PATHWAY	ko05014	11	308	0.0193571	0.135039	c97522_g1|c95251_g1|c102884_g1|c108285_g1|c95963_g1|c92953_g1|c77078_g1|c107807_g2|c92687_g1|c107807_g1|c92738_g1	http://www.genome.jp/kegg-bin/show_pathway?ko05014/K03781%09red/K05613%09red/K11518%09red/K08738%09red/K04565%09red/K06268%09red
Chemical carcinogenesis	KEGG PATHWAY	ko05204	7	158	0.0213473	0.145459	c82438_g1|c96296_g1|c104198_g1|c98020_g1|c94162_g1|c100610_g1|c106600_g7	http://www.genome.jp/kegg-bin/show_pathway?ko05204/K00121%09red/K07408%09red/K00799%09red
Pathogenic Escherichia coli infection	KEGG PATHWAY	ko05130	12	365	0.0260204	0.173272	c107222_g1|c100905_g2|c101177_g4|c101177_g5|c107222_g4|c76885_g2|c103011_g2|c103011_g5|c37937_g1|c89842_g1|c105801_g2|c76501_g1	http://www.genome.jp/kegg-bin/show_pathway?ko05130/K05692%09red/K07374%09red/K07375%09red/K05756%09red
Glycerophospholipid metabolism	KEGG PATHWAY	ko00564	15	498	0.0273271	0.174292	c98886_g1|c105240_g2|c105240_g1|c147256_g1|c104573_g1|c96000_g1|c71135_g1|c107226_g1|c93531_g1|c102066_g1|c97915_g1|c104633_g1|c102066_g2|c52736_g1|c52736_g2	http://www.genome.jp/kegg-bin/show_pathway?ko00564/K00999%09red/K00995%09red/K01114%09red/K01115%09red/K13508%09red/K00901%09red/K14674%09red/K13621%09red
Polyketide sugar unit biosynthesis	KEGG PATHWAY	ko00523	2	14	0.028553	0.174292	c87390_g1|c97759_g1	http://www.genome.jp/kegg-bin/show_pathway?ko00523/K12451%09red
Tetracycline biosynthesis	KEGG PATHWAY	ko00253	2	14	0.028553	0.174292	c101477_g1|c99051_g1	http://www.genome.jp/kegg-bin/show_pathway?ko00253/K01962%09red/K02160%09red
Diterpenoid biosynthesis	KEGG PATHWAY	ko00904	2	14	0.028553	0.174292	c99185_g1|c93687_g1	http://www.genome.jp/kegg-bin/show_pathway?ko00904/K04124%09red/K05282%09red
Metabolism of xenobiotics by cytochrome P450	KEGG PATHWAY	ko00980	7	174	0.0330179	0.197433	c82438_g1|c96296_g1|c104198_g1|c98020_g1|c94162_g1|c100610_g1|c106600_g7	http://www.genome.jp/kegg-bin/show_pathway?ko00980/K00121%09red/K07408%09red/K00799%09red
D-Glutamine and D-glutamate metabolism	KEGG PATHWAY	ko00471	3	42	0.0391033	0.229145	c216714_g1|c103132_g1|c101201_g2	http://www.genome.jp/kegg-bin/show_pathway?ko00471/K00261%09red
Phototransduction - fly	KEGG PATHWAY	ko04745	8	226	0.0438822	0.252108	c97874_g3|c93518_g1|c95834_g1|c100905_g2|c87395_g3|c92883_g1|c102422_g4|c87134_g1	http://www.genome.jp/kegg-bin/show_pathway?ko04745/K13806%09red/K05692%09red/K02183%09red
Phototransduction	KEGG PATHWAY	ko04744	6	155	0.0538089	0.303192	c97874_g3|c93518_g1|c87395_g3|c92883_g1|c87134_g1|c102422_g4	http://www.genome.jp/kegg-bin/show_pathway?ko04744/K02183%09red
Biosynthesis of ansamycins	KEGG PATHWAY	ko01051	3	50	0.0586206	0.324072	c106820_g1|c104249_g1|c78955_g1	http://www.genome.jp/kegg-bin/show_pathway?ko01051/K00615%09red
Fanconi anemia pathway	KEGG PATHWAY	ko03460	6	160	0.0605941	0.328779	c94131_g1|c53058_g1|c91519_g1|c99035_g1|c95049_g1|c105315_g1	http://www.genome.jp/kegg-bin/show_pathway?ko03460/K15078%09red/K02350%09red/K07466%09red/K03510%09red/K10740%09red
Phenylalanine, tyrosine and tryptophan biosynthesis	KEGG PATHWAY	ko00400	8	248	0.0668707	0.356238	c103869_g2|c105572_g1|c58103_g2|c97571_g1|c99732_g1|c104650_g2|c189401_g1|c101952_g1	http://www.genome.jp/kegg-bin/show_pathway?ko00400/K14454%09red/K01695%09red/K06001%09red/K01735%09red/K01626%09red/K01850%09red/K05359%09red
Mineral absorption	KEGG PATHWAY	ko04978	4	92	0.0771751	0.403791	c91342_g1|c92183_g1|c106310_g1|c101523_g1	http://www.genome.jp/kegg-bin/show_pathway?ko04978/K12347%09red/K14685%09red/K07213%09red/K00522%09red
Drug metabolism - cytochrome P450	KEGG PATHWAY	ko00982	6	173	0.0805007	0.413802	c82438_g1|c96296_g1|c104198_g1|c98020_g1|c94162_g1|c106600_g7	http://www.genome.jp/kegg-bin/show_pathway?ko00982/K00121%09red/K00799%09red
Phosphatidylinositol signaling system	KEGG PATHWAY	ko04070	14	548	0.0917543	0.463517	c98886_g1|c97874_g3|c93518_g1|c99071_g2|c102883_g1|c107577_g1|c71135_g1|c87395_g3|c92883_g1|c102422_g4|c147256_g1|c104633_g1|c107804_g1|c87134_g1	http://www.genome.jp/kegg-bin/show_pathway?ko04070/K00999%09red/K01099%09red/K01106%09red/K00913%09red/K00901%09red/K02183%09red
Sesquiterpenoid and triterpenoid biosynthesis	KEGG PATHWAY	ko00909	2	30	0.0992564	0.488764	c108143_g3|c108143_g4	http://www.genome.jp/kegg-bin/show_pathway?ko00909/K06045%09red
Alcoholism	KEGG PATHWAY	ko05034	18	754	0.100088	0.488764	c97874_g3|c99928_g1|c93518_g1|c66782_g1|c87395_g3|c92883_g1|c96432_g7|c95341_g10|c88114_g1|c96432_g4|c107615_g1|c51884_g1|c102422_g4|c69296_g1|c88876_g1|c91780_g1|c87134_g1|c95341_g5	http://www.genome.jp/kegg-bin/show_pathway?ko05034/K11254%09red/K11252%09red/K11253%09red/K07359%09red/K11407%09red/K04371%09red/K02183%09red
Photosynthesis	KEGG PATHWAY	ko00195	4	104	0.107078	0.514325	c95521_g1|c96520_g1|c104127_g2|c90167_g2	http://www.genome.jp/kegg-bin/show_pathway?ko00195/K02699%09red/K14332%09red/K02641%09red/K02693%09red
Lipopolysaccharide biosynthesis	KEGG PATHWAY	ko00540	1	6	0.111023	0.522738	c100957_g1	http://www.genome.jp/kegg-bin/show_pathway?ko00540/K00677%09red
Biosynthesis of unsaturated fatty acids	KEGG PATHWAY	ko01040	9	327	0.112398	0.522738	c79777_g2|c101323_g1|c106455_g1|c99829_g1|c101191_g2|c96197_g1|c106717_g1|c100582_g1|c103448_g4	http://www.genome.jp/kegg-bin/show_pathway?ko01040/K00232%09red/K10258%09red/K10256%09red/K07513%09red/K00507%09red/K10251%09red
Bile secretion	KEGG PATHWAY	ko04976	10	385	0.127921	0.585638	c102291_g2|c108219_g1|c103952_g2|c103952_g1|c103139_g4|c99200_g1|c61594_g1|c71980_g2|c105830_g1|c108407_g1	http://www.genome.jp/kegg-bin/show_pathway?ko04976/K00021%09red/K09866%09red/K05658%09red/K05666%09red
Olfactory transduction	KEGG PATHWAY	ko04740	6	200	0.131969	0.594451	c97874_g3|c93518_g1|c87395_g3|c92883_g1|c87134_g1|c102422_g4	http://www.genome.jp/kegg-bin/show_pathway?ko04740/K02183%09red
Aminobenzoate degradation	KEGG PATHWAY	ko00627	3	73	0.133904	0.594451	c99048_g1|c87618_g1|c242218_g1	http://www.genome.jp/kegg-bin/show_pathway?ko00627/K01113%09red/K01512%09red/K00517%09red
Galactose metabolism	KEGG PATHWAY	ko00052	8	305	0.155178	0.678615	c104152_g2|c71180_g1|c99057_g1|c107558_g1|c100333_g1|c89888_g1|c98613_g1|c98613_g2	http://www.genome.jp/kegg-bin/show_pathway?ko00052/K01193%09red/K01190%09red/K00850%09red/K01835%09red/K00849%09red/K01784%09red/K06617%09red
Fatty acid metabolism	KEGG PATHWAY	ko01212	18	816	0.163517	0.704567	c105506_g2|c79777_g2|c101323_g1|c108261_g4|c99829_g1|c66632_g1|c106455_g1|c98471_g1|c104179_g2|c101191_g2|c96197_g1|c106044_g2|c99051_g1|c104179_g4|c100582_g1|c101477_g1|c106717_g1|c103448_g4	http://www.genome.jp/kegg-bin/show_pathway?ko01212/K11262%09red/K00232%09red/K01962%09red/K02160%09red/K10258%09red/K01897%09red/K10256%09red/K07512%09red/K07513%09red/K00507%09red/K10251%09red/K09458%09red
Cell cycle - Caulobacter	KEGG PATHWAY	ko04112	2	42	0.166719	0.707951	c102873_g1|c96282_g1	http://www.genome.jp/kegg-bin/show_pathway?ko04112/K01358%09red/K03531%09red
Taurine and hypotaurine metabolism	KEGG PATHWAY	ko00430	3	83	0.173482	0.726147	c96677_g1|c91720_g1|c96267_g1	http://www.genome.jp/kegg-bin/show_pathway?ko00430/K00681%09red/K01580%09red
Glycosylphosphatidylinositol(GPI)-anchor biosynthesis	KEGG PATHWAY	ko00563	3	85	0.181761	0.743325	c99456_g1|c104079_g1|c103047_g1	http://www.genome.jp/kegg-bin/show_pathway?ko00563/K05310%09red/K07542%09red/K05288%09red
Arachidonic acid metabolism	KEGG PATHWAY	ko00590	4	129	0.18266	0.743325	c105240_g2|c105240_g1|c94756_g1|c12702_g1	http://www.genome.jp/kegg-bin/show_pathway?ko00590/K00432%09red/K14674%09red
Polycyclic aromatic hydrocarbon degradation	KEGG PATHWAY	ko00624	1	12	0.196325	0.770622	c242218_g1	http://www.genome.jp/kegg-bin/show_pathway?ko00624/K00517%09red
Glycerolipid metabolism	KEGG PATHWAY	ko00561	9	376	0.196999	0.770622	c98886_g1|c105240_g2|c105240_g1|c104573_g1|c71135_g1|c102066_g2|c102066_g1|c97915_g1|c104633_g1	http://www.genome.jp/kegg-bin/show_pathway?ko00561/K14674%09red/K13508%09red/K00901%09red
Fatty acid biosynthesis	KEGG PATHWAY	ko00061	8	326	0.197258	0.770622	c66632_g1|c108261_g4|c104179_g2|c105506_g2|c106044_g2|c99051_g1|c104179_g4|c101477_g1	http://www.genome.jp/kegg-bin/show_pathway?ko00061/K01897%09red/K11262%09red/K01962%09red/K02160%09red/K09458%09red
NOD-like receptor signaling pathway	KEGG PATHWAY	ko04621	7	283	0.212486	0.819191	c104386_g2|c96783_g1|c96783_g3|c86045_g1|c90535_g1|c105818_g1|c107615_g1	http://www.genome.jp/kegg-bin/show_pathway?ko04621/K04371%09red/K12795%09red/K09487%09red/K08846%09red/K04079%09red
Transcriptional misregulation in cancer	KEGG PATHWAY	ko05202	6	242	0.234904	0.893856	c101754_g1|c66782_g1|c103692_g1|c51884_g1|c69296_g1|c88876_g1	http://www.genome.jp/kegg-bin/show_pathway?ko05202/K15188%09red/K10151%09red/K11253%09red
Steroid hormone biosynthesis	KEGG PATHWAY	ko00140	2	54	0.239603	0.896047	c100582_g1|c100610_g1	http://www.genome.jp/kegg-bin/show_pathway?ko00140/K07408%09red/K10251%09red
Valine, leucine and isoleucine biosynthesis	KEGG PATHWAY	ko00290	4	146	0.241596	0.896047	c85248_g1|c90630_g1|c68529_g1|c60819_g1	http://www.genome.jp/kegg-bin/show_pathway?ko00290/K01652%09red/K01649%09red/K00826%09red
Cysteine and methionine metabolism	KEGG PATHWAY	ko00270	14	672	0.258906	0.948244	c99576_g2|c106901_g2|c103663_g1|c77302_g1|c96410_g1|c103021_g1|c106901_g1|c108755_g1|c102863_g1|c99462_g2|c107337_g1|c103788_g1|c101952_g1|c94906_g1	http://www.genome.jp/kegg-bin/show_pathway?ko00270/K14454%09red/K08967%09red/K01251%09red/K00640%09red/K00797%09red/K01611%09red/K00928%09red/K00789%09red/K17398%09red/K00016%09red/K00549%09red
Cell cycle	KEGG PATHWAY	ko04110	15	728	0.262287	0.948767	c104495_g2|c85867_g1|c185581_g1|c69320_g1|c89891_g1|c106305_g1|c85273_g1|c108889_g2|c103692_g1|c76514_g1|c137808_g1|c105656_g1|c104448_g3|c109135_g1|c189513_g1	http://www.genome.jp/kegg-bin/show_pathway?ko04110/K02365%09red/K03868%09red/K10151%09red/K13728%09red/K04681%09red/K03094%09red/K08866%09red/K02608%09red/K03363%09red/K03348%09red/K06630%09red
Amphetamine addiction	KEGG PATHWAY	ko05031	8	358	0.268886	0.954474	c97874_g3|c93518_g1|c92687_g1|c87395_g3|c92883_g1|c95963_g1|c102422_g4|c87134_g1	http://www.genome.jp/kegg-bin/show_pathway?ko05031/K06268%09red/K02183%09red
Salivary secretion	KEGG PATHWAY	ko04970	7	307	0.271753	0.954474	c97874_g3|c91507_g1|c93518_g1|c87395_g3|c92883_g1|c102422_g4|c87134_g1	http://www.genome.jp/kegg-bin/show_pathway?ko04970/K04936%09red/K02183%09red
Thiamine metabolism	KEGG PATHWAY	ko00730	2	60	0.276699	0.954474	c77405_g1|c94018_g1	http://www.genome.jp/kegg-bin/show_pathway?ko00730/K00949%09red/K03146%09red
Gap junction	KEGG PATHWAY	ko04540	11	522	0.279181	0.954474	c107222_g1|c37937_g1|c101177_g4|c101177_g5|c107222_g4|c76885_g2|c103011_g2|c103011_g5|c76501_g1|c105801_g2|c107615_g1	http://www.genome.jp/kegg-bin/show_pathway?ko04540/K04371%09red/K07374%09red/K07375%09red
Oocyte meiosis	KEGG PATHWAY	ko04114	19	960	0.283051	0.954474	c104495_g2|c97874_g3|c95963_g1|c185581_g1|c69320_g1|c89891_g1|c92687_g1|c108889_g2|c85867_g1|c76514_g1|c92883_g1|c104448_g3|c137808_g1|c87395_g3|c93518_g1|c107615_g1|c109135_g1|c102422_g4|c87134_g1	http://www.genome.jp/kegg-bin/show_pathway?ko04114/K02365%09red/K03868%09red/K13728%09red/K03094%09red/K03363%09red/K04371%09red/K03348%09red/K06268%09red/K06630%09red/K02183%09red
Ether lipid metabolism	KEGG PATHWAY	ko00565	5	208	0.28341	0.954474	c105240_g2|c105240_g1|c52736_g1|c93531_g1|c52736_g2	http://www.genome.jp/kegg-bin/show_pathway?ko00565/K14674%09red/K01114%09red/K01115%09red
Protein export	KEGG PATHWAY	ko03060	6	266	0.302217	1	c71285_g2|c107540_g1|c99417_g1|c92922_g2|c92922_g1|c102733_g1	http://www.genome.jp/kegg-bin/show_pathway?ko03060/K03070%09red/K09490%09red/K09481%09red/K03100%09red
Homologous recombination	KEGG PATHWAY	ko03440	4	165	0.311561	1	c102659_g1|c95049_g1|c94131_g1|c91519_g1	http://www.genome.jp/kegg-bin/show_pathway?ko03440/K07466%09red/K03553%09red/K10740%09red
Bisphenol degradation	KEGG PATHWAY	ko00363	1	22	0.320703	1	c242218_g1	http://www.genome.jp/kegg-bin/show_pathway?ko00363/K00517%09red
Primary immunodeficiency	KEGG PATHWAY	ko05340	1	22	0.320703	1	c102232_g1	http://www.genome.jp/kegg-bin/show_pathway?ko05340/K03648%09red
Neuroactive ligand-receptor interaction	KEGG PATHWAY	ko04080	2	69	0.332023	1	c186928_g1|c92525_g1	http://www.genome.jp/kegg-bin/show_pathway?ko04080/K05770%09red
Alzheimer's disease	KEGG PATHWAY	ko05010	22	1170	0.344273	1	c95963_g1|c92883_g1|c98807_g2|c89455_g1|c103831_g2|c107615_g1|c91127_g1|c92687_g1|c89736_g1|c102422_g4|c87134_g1|c97874_g3|c104598_g1|c87395_g3|c102319_g1|c87855_g1|c92738_g1|c93518_g1|c77812_g1|c86428_g1|c88198_g1|c82612_g1	http://www.genome.jp/kegg-bin/show_pathway?ko05010/K08738%09red/K03963%09red/K00134%09red/K03966%09red/K03943%09red/K03946%09red/K03945%09red/K06268%09red/K03952%09red/K03939%09red/K04371%09red/K03949%09red/K02132%09red/K02135%09red/K02134%09red/K02183%09red
Base excision repair	KEGG PATHWAY	ko03410	5	228	0.348365	1	c92135_g2|c102232_g1|c101087_g1|c103755_g1|c100580_g2	http://www.genome.jp/kegg-bin/show_pathway?ko03410/K03648%09red/K10773%09red/K10802%09red/K02325%09red
Glycosaminoglycan degradation	KEGG PATHWAY	ko00531	2	72	0.350225	1	c81057_g1|c97467_g1	http://www.genome.jp/kegg-bin/show_pathway?ko00531/K12373%09red/K01205%09red
Ascorbate and aldarate metabolism	KEGG PATHWAY	ko00053	5	230	0.354931	1	c249241_g1|c103478_g3|c102259_g1|c103478_g2|c83429_g1	http://www.genome.jp/kegg-bin/show_pathway?ko00053/K00012%09red/K00423%09red/K00434%09red
Circadian rhythm	KEGG PATHWAY	ko04710	5	230	0.354931	1	c92156_g1|c104407_g1|c76514_g1|c185581_g1|c137808_g1	http://www.genome.jp/kegg-bin/show_pathway?ko04710/K03094%09red/K03868%09red/K07199%09red/K02295%09red
Type I diabetes mellitus	KEGG PATHWAY	ko04940	2	73	0.356254	1	c96677_g1|c91720_g1	http://www.genome.jp/kegg-bin/show_pathway?ko04940/K01580%09red
Nucleotide excision repair	KEGG PATHWAY	ko03420	8	397	0.363981	1	c100281_g1|c94131_g1|c137808_g1|c55386_g2|c103755_g1|c91519_g1|c160453_g1|c95049_g1	http://www.genome.jp/kegg-bin/show_pathway?ko03420/K10755%09red/K03868%09red/K10740%09red/K07466%09red/K03657%09red/K02325%09red
GABAergic synapse	KEGG PATHWAY	ko04727	8	405	0.383999	1	c103675_g1|c100981_g1|c105233_g1|c96677_g1|c94975_g1|c95981_g2|c91720_g1|c103371_g1	http://www.genome.jp/kegg-bin/show_pathway?ko04727/K01915%09red/K14207%09red/K01580%09red/K15015%09red
Biotin metabolism	KEGG PATHWAY	ko00780	2	81	0.403681	1	c66632_g1|c93626_g1	http://www.genome.jp/kegg-bin/show_pathway?ko00780/K09458%09red/K01942%09red
Porphyrin and chlorophyll metabolism	KEGG PATHWAY	ko00860	5	246	0.407474	1	c57824_g1|c237474_g1|c105560_g1|c101248_g1|c93967_g1	http://www.genome.jp/kegg-bin/show_pathway?ko00860/K02492%09red/K13600%09red/K02495%09red/K01719%09red/K08099%09red
C5-Branched dibasic acid metabolism	KEGG PATHWAY	ko00660	1	31	0.416103	1	c85248_g1	http://www.genome.jp/kegg-bin/show_pathway?ko00660/K01652%09red
Other glycan degradation	KEGG PATHWAY	ko00511	3	139	0.422579	1	c107558_g1|c75244_g1|c97467_g1	http://www.genome.jp/kegg-bin/show_pathway?ko00511/K01190%09red/K01191%09red/K12373%09red
Antigen processing and presentation	KEGG PATHWAY	ko04612	9	478	0.424192	1	c97646_g1|c91180_g1|c96783_g1|c96783_g3|c104386_g2|c101096_g1|c95089_g1|c84763_g1|c20075_g1	http://www.genome.jp/kegg-bin/show_pathway?ko04612/K08054%09red/K08057%09red/K04079%09red/K03283%09red/K08065%09red/K08066%09red
Gastric acid secretion	KEGG PATHWAY	ko04971	6	314	0.443114	1	c97874_g3|c93518_g1|c87395_g3|c92883_g1|c87134_g1|c102422_g4	http://www.genome.jp/kegg-bin/show_pathway?ko04971/K02183%09red
PPAR signaling pathway	KEGG PATHWAY	ko03320	10	550	0.457197	1	c79777_g2|c101323_g1|c106455_g1|c99829_g1|c97812_g8|c104179_g2|c105506_g2|c106044_g2|c106717_g1|c104179_g4	http://www.genome.jp/kegg-bin/show_pathway?ko03320/K01897%09red/K08770%09red/K00232%09red/K07513%09red/K00507%09red
Pantothenate and CoA biosynthesis	KEGG PATHWAY	ko00770	4	204	0.45728	1	c106618_g1|c104951_g8|c85248_g1|c90630_g1	http://www.genome.jp/kegg-bin/show_pathway?ko00770/K00826%09red/K01652%09red/K02201%09red/K06133%09red
Vascular smooth muscle contraction	KEGG PATHWAY	ko04270	8	438	0.4665	1	c97874_g3|c91507_g1|c93518_g1|c87395_g3|c92883_g1|c87134_g1|c102422_g4|c107615_g1	http://www.genome.jp/kegg-bin/show_pathway?ko04270/K04371%09red/K04936%09red/K02183%09red
Adipocytokine signaling pathway	KEGG PATHWAY	ko04920	7	380	0.466552	1	c99928_g1|c104179_g2|c105506_g2|c106044_g2|c101528_g2|c104179_g4|c92156_g1	http://www.genome.jp/kegg-bin/show_pathway?ko04920/K01897%09red/K07297%09red/K07199%09red/K07359%09red
Cytosolic DNA-sensing pathway	KEGG PATHWAY	ko04623	3	151	0.474625	1	c108888_g4|c86782_g1|c100758_g2	http://www.genome.jp/kegg-bin/show_pathway?ko04623/K03007%09red/K03016%09red/K03009%09red
Inflammatory mediator regulation of TRP channels	KEGG PATHWAY	ko04750	6	331	0.492221	1	c97874_g3|c93518_g1|c87395_g3|c92883_g1|c87134_g1|c102422_g4	http://www.genome.jp/kegg-bin/show_pathway?ko04750/K02183%09red
Glycosphingolipid biosynthesis - ganglio series	KEGG PATHWAY	ko00604	1	40	0.498111	1	c97467_g1	http://www.genome.jp/kegg-bin/show_pathway?ko00604/K12373%09red
Methane metabolism	KEGG PATHWAY	ko00680	8	453	0.503322	1	c18973_g1|c107554_g1|c71180_g1|c12904_g1|c97968_g1|c77815_g1|c72465_g1|c82438_g1	http://www.genome.jp/kegg-bin/show_pathway?ko00680/K00850%09red/K01834%09red/K00058%09red/K01595%09red/K00121%09red/K15634%09red/K01895%09red
Cell cycle - yeast	KEGG PATHWAY	ko04111	12	692	0.50889	1	c104448_g3|c185581_g1|c69320_g1|c76439_g1|c85273_g1|c108889_g2|c76514_g1|c137808_g1|c106305_g1|c109135_g1|c108516_g2|c189513_g1	http://www.genome.jp/kegg-bin/show_pathway?ko04111/K02365%09red/K03868%09red/K06674%09red/K08866%09red/K03094%09red/K02608%09red/K03348%09red/K03363%09red/K02219%09red
Glycine, serine and threonine metabolism	KEGG PATHWAY	ko00260	11	635	0.513329	1	c58103_g2|c103663_g1|c103584_g1|c12904_g1|c97968_g1|c77815_g1|c89938_g1|c72465_g1|c24849_g1|c103109_g1|c189401_g1	http://www.genome.jp/kegg-bin/show_pathway?ko00260/K15893%09red/K01620%09red/K00058%09red/K15919%09red/K01695%09red/K01834%09red/K06001%09red/K14272%09red/K00928%09red/K15634%09red
Peroxisome	KEGG PATHWAY	ko04146	16	935	0.519735	1	c95251_g1|c79777_g2|c101323_g1|c102884_g1|c107807_g1|c106455_g1|c106717_g1|c92953_g1|c77078_g1|c104179_g2|c105506_g2|c107807_g2|c87966_g1|c104179_g4|c106044_g2|c106411_g1	http://www.genome.jp/kegg-bin/show_pathway?ko04146/K03781%09red/K13338%09red/K13348%09red/K04565%09red/K00232%09red/K01897%09red/K07513%09red
Calcium signaling pathway	KEGG PATHWAY	ko04020	9	520	0.521403	1	c95753_g3|c97874_g3|c93518_g1|c92687_g1|c87395_g3|c92883_g1|c95963_g1|c102422_g4|c87134_g1	http://www.genome.jp/kegg-bin/show_pathway?ko04020/K06268%09red/K09565%09red/K02183%09red
Arginine and proline metabolism	KEGG PATHWAY	ko00330	13	758	0.52175	1	c216714_g1|c101417_g1|c99344_g1|c104656_g1|c107337_g1|c103132_g1|c102863_g1|c99849_g3|c104224_g3|c101201_g2|c103675_g1|c103788_g1|c101952_g1	http://www.genome.jp/kegg-bin/show_pathway?ko00330/K00261%09red/K00318%09red/K14454%09red/K00472%09red/K01611%09red/K01583%09red/K01915%09red/K00797%09red/K00819%09red/K00930%09red
Aflatoxin biosynthesis	KEGG PATHWAY	ko00254	1	43	0.522803	1	c108261_g4	http://www.genome.jp/kegg-bin/show_pathway?ko00254/K11262%09red
Retinol metabolism	KEGG PATHWAY	ko00830	3	164	0.52843	1	c100610_g1|c100095_g1|c82438_g1	http://www.genome.jp/kegg-bin/show_pathway?ko00830/K07437%09red/K00121%09red/K07408%09red
Glyoxylate and dicarboxylate metabolism	KEGG PATHWAY	ko00630	13	767	0.53851	1	c103675_g1|c102884_g1|c95988_g1|c95018_g1|c107807_g1|c103584_g1|c107807_g2|c97041_g1|c98704_g1|c24849_g1|c103109_g1|c103662_g1|c103662_g2	http://www.genome.jp/kegg-bin/show_pathway?ko00630/K03781%09red/K15893%09red/K15919%09red/K01638%09red/K14272%09red/K01915%09red/K01637%09red/K01647%09red
Protein processing in endoplasmic reticulum	KEGG PATHWAY	ko04141	29	1727	0.546242	1	c185581_g1|c96783_g1|c101645_g1|c96783_g3|c88091_g1|c106139_g5|c84763_g1|c84402_g1|c20075_g1|c70696_g1|c134138_g1|c96240_g1|c16012_g1|c102952_g2|c102952_g1|c89960_g1|c103382_g1|c104386_g2|c100080_g1|c92922_g2|c92922_g1|c82800_g1|c102733_g1|c76514_g1|c137808_g1|c59146_g1|c101096_g1|c105818_g1|c94384_g2	http://www.genome.jp/kegg-bin/show_pathway?ko04141/K08054%09red/K09487%09red/K09490%09red/K03868%09red/K06689%09red/K09503%09red/K12670%09red/K03094%09red/K13993%09red/K08057%09red/K04079%09red/K03283%09red/K09580%09red/K09481%09red
Bacterial secretion system	KEGG PATHWAY	ko03070	1	46	0.546281	1	c107540_g1	http://www.genome.jp/kegg-bin/show_pathway?ko03070/K03070%09red
Proximal tubule bicarbonate reclamation	KEGG PATHWAY	ko04964	3	174	0.56765	1	c216714_g1|c103132_g1|c101201_g2	http://www.genome.jp/kegg-bin/show_pathway?ko04964/K00261%09red
GnRH signaling pathway	KEGG PATHWAY	ko04912	8	481	0.569672	1	c97874_g3|c93531_g1|c93518_g1|c87395_g3|c92883_g1|c87134_g1|c102422_g4|c107615_g1	http://www.genome.jp/kegg-bin/show_pathway?ko04912/K04371%09red/K01115%09red/K02183%09red
MicroRNAs in cancer	KEGG PATHWAY	ko05206	9	542	0.570147	1	c102291_g2|c108219_g1|c103692_g1|c103952_g2|c103952_g1|c103139_g4|c108407_g1|c71980_g2|c108755_g1	http://www.genome.jp/kegg-bin/show_pathway?ko05206/K17398%09red/K10151%09red/K05658%09red
Retrograde endocannabinoid signaling	KEGG PATHWAY	ko04723	6	361	0.57484	1	c100981_g1|c95834_g1|c105233_g1|c94975_g1|c107615_g1|c103371_g1	http://www.genome.jp/kegg-bin/show_pathway?ko04723/K04371%09red/K13806%09red/K15015%09red
Pentose phosphate pathway	KEGG PATHWAY	ko00030	7	428	0.588901	1	c104152_g2|c220719_g1|c104249_g1|c71180_g1|c78955_g1|c106820_g1|c99950_g4	http://www.genome.jp/kegg-bin/show_pathway?ko00030/K01835%09red/K00850%09red/K00033%09red/K00615%09red
ABC transporters	KEGG PATHWAY	ko02010	9	552	0.591579	1	c81966_g1|c102291_g2|c108219_g1|c103952_g2|c103952_g1|c103139_g4|c61594_g1|c71980_g2|c108407_g1	http://www.genome.jp/kegg-bin/show_pathway?ko02010/K05674%09red/K05658%09red/K05666%09red
Sulfur metabolism	KEGG PATHWAY	ko00920	3	182	0.597537	1	c101853_g1|c92738_g1|c103021_g1	http://www.genome.jp/kegg-bin/show_pathway?ko00920/K01082%09red/K00640%09red/K08738%09red
Shigellosis	KEGG PATHWAY	ko05131	7	434	0.603212	1	c89891_g1|c100905_g2|c104951_g1|c90535_g1|c89842_g1|c96689_g1|c107615_g1	http://www.genome.jp/kegg-bin/show_pathway?ko05131/K13728%09red/K05692%09red/K08846%09red/K08339%09red/K05759%09red/K04371%09red/K05756%09red
Hypertrophic cardiomyopathy (HCM)	KEGG PATHWAY	ko05410	2	121	0.609953	1	c92156_g1|c100905_g2	http://www.genome.jp/kegg-bin/show_pathway?ko05410/K05692%09red/K07199%09red
Basal cell carcinoma	KEGG PATHWAY	ko05217	1	56	0.616516	1	c72543_g1	http://www.genome.jp/kegg-bin/show_pathway?ko05217/K11101%09red
Prion diseases	KEGG PATHWAY	ko05020	5	315	0.618237	1	c77078_g1|c95251_g1|c102733_g1|c107615_g1|c92953_g1	http://www.genome.jp/kegg-bin/show_pathway?ko05020/K04371%09red/K04565%09red/K09490%09red
Carbohydrate digestion and absorption	KEGG PATHWAY	ko04973	2	125	0.627318	1	c101727_g2|c101727_g1	http://www.genome.jp/kegg-bin/show_pathway?ko04973/K01176%09red
DNA replication	KEGG PATHWAY	ko03030	5	320	0.631744	1	c100281_g1|c95049_g1|c103755_g1|c91519_g1|c94131_g1	http://www.genome.jp/kegg-bin/show_pathway?ko03030/K07466%09red/K10755%09red/K02325%09red/K10740%09red
Tropane, piperidine and pyridine alkaloid biosynthesis	KEGG PATHWAY	ko00960	2	129	0.644074	1	c101952_g1|c104884_g3	http://www.genome.jp/kegg-bin/show_pathway?ko00960/K14454%09red/K08081%09red
Styrene degradation	KEGG PATHWAY	ko00643	1	61	0.647446	1	c102053_g1	http://www.genome.jp/kegg-bin/show_pathway?ko00643/K00451%09red
Butanoate metabolism	KEGG PATHWAY	ko00650	4	263	0.651732	1	c96677_g1|c85248_g1|c91720_g1|c85906_g1	http://www.genome.jp/kegg-bin/show_pathway?ko00650/K01652%09red/K16871%09red/K01580%09red
Estrogen signaling pathway	KEGG PATHWAY	ko04915	13	832	0.652387	1	c97874_g3|c93518_g1|c96783_g1|c96783_g3|c87395_g3|c92883_g1|c104386_g2|c106457_g2|c87134_g1|c84763_g1|c102422_g4|c105818_g1|c107615_g1	http://www.genome.jp/kegg-bin/show_pathway?ko04915/K09487%09red/K09571%09red/K04079%09red/K04371%09red/K02183%09red/K03283%09red
Thyroid hormone synthesis	KEGG PATHWAY	ko04918	5	329	0.655306	1	c94756_g1|c20075_g1|c102733_g1|c105818_g1|c12702_g1	http://www.genome.jp/kegg-bin/show_pathway?ko04918/K08054%09red/K00432%09red/K09490%09red/K09487%09red
Ovarian steroidogenesis	KEGG PATHWAY	ko04913	1	63	0.659108	1	c100610_g1	http://www.genome.jp/kegg-bin/show_pathway?ko04913/K07408%09red
p53 signaling pathway	KEGG PATHWAY	ko04115	3	200	0.659664	1	c101919_g1|c103692_g1|c92738_g1	http://www.genome.jp/kegg-bin/show_pathway?ko04115/K08738%09red/K10151%09red/K10144%09red
Morphine addiction	KEGG PATHWAY	ko05032	4	266	0.660281	1	c105233_g1|c100981_g1|c94975_g1|c103371_g1	http://www.genome.jp/kegg-bin/show_pathway?ko05032/K15015%09red
Naphthalene degradation	KEGG PATHWAY	ko00626	1	65	0.670385	1	c82438_g1	http://www.genome.jp/kegg-bin/show_pathway?ko00626/K00121%09red
Vitamin B6 metabolism	KEGG PATHWAY	ko00750	1	66	0.675882	1	c102323_g6	http://www.genome.jp/kegg-bin/show_pathway?ko00750/K06215%09red
cGMP-PKG signaling pathway	KEGG PATHWAY	ko04022	11	721	0.67618	1	c95753_g3|c91507_g1|c93518_g1|c92687_g1|c97874_g3|c95963_g1|c92883_g1|c87395_g3|c87134_g1|c102422_g4|c107615_g1	http://www.genome.jp/kegg-bin/show_pathway?ko04022/K04371%09red/K09565%09red/K06268%09red/K04936%09red/K02183%09red
Circadian entrainment	KEGG PATHWAY	ko04713	7	469	0.681111	1	c97874_g3|c93518_g1|c87395_g3|c92883_g1|c87134_g1|c102422_g4|c107615_g1	http://www.genome.jp/kegg-bin/show_pathway?ko04713/K04371%09red/K02183%09red
Alanine, aspartate and glutamate metabolism	KEGG PATHWAY	ko00250	10	662	0.683602	1	c101734_g1|c216714_g1|c91720_g1|c103132_g1|c101201_g2|c96677_g1|c103675_g1|c103109_g1|c101952_g1|c85906_g1	http://www.genome.jp/kegg-bin/show_pathway?ko00250/K00261%09red/K14454%09red/K16871%09red/K14272%09red/K01580%09red/K01915%09red/K00609%09red
Pyruvate metabolism	KEGG PATHWAY	ko00620	14	915	0.684414	1	c18973_g1|c107554_g1|c60819_g1|c108261_g4|c77302_g1|c69661_g1|c107223_g3|c102362_g1|c68529_g1|c101477_g1|c103662_g2|c103662_g1|c87618_g1|c99051_g1	http://www.genome.jp/kegg-bin/show_pathway?ko00620/K01512%09red/K01759%09red/K01595%09red/K01649%09red/K01610%09red/K02160%09red/K01638%09red/K00873%09red/K01895%09red/K11262%09red/K00016%09red/K01962%09red
Biosynthesis of amino acids	KEGG PATHWAY	ko01230	32	2039	0.692649	1	c103869_g2|c99732_g1|c60819_g1|c12904_g1|c68529_g1|c90630_g1|c189401_g1|c58103_g2|c106901_g2|c103663_g1|c99849_g3|c97968_g1|c97571_g1|c106820_g1|c94906_g1|c104249_g1|c102319_g1|c105572_g1|c77815_g1|c72465_g1|c103675_g1|c101952_g1|c85248_g1|c106901_g1|c71180_g1|c102362_g1|c89938_g1|c97041_g1|c104650_g2|c103109_g1|c103021_g1|c78955_g1	http://www.genome.jp/kegg-bin/show_pathway?ko01230/K00850%09red/K01620%09red/K01649%09red/K01626%09red/K01915%09red/K00873%09red/K01850%09red/K01647%09red/K00930%09red/K00134%09red/K00058%09red/K14454%09red/K01834%09red/K00640%09red/K00789%09red/K05359%09red/K00549%09red/K01735%09red/K01695%09red/K00826%09red/K00615%09red/K00928%09red/K01652%09red/K06001%09red/K14272%09red/K15634%09red
Various types of N-glycan biosynthesis	KEGG PATHWAY	ko00513	3	215	0.705898	1	c102837_g1|c95388_g1|c100080_g1	http://www.genome.jp/kegg-bin/show_pathway?ko00513/K03842%09red/K12670%09red/K07441%09red
Vasopressin-regulated water reabsorption	KEGG PATHWAY	ko04962	6	416	0.706321	1	c90968_g2|c69198_g1|c99907_g2|c99200_g1|c72489_g1|c80850_g1	http://www.genome.jp/kegg-bin/show_pathway?ko04962/K10418%09red/K09866%09red/K07904%09red
Phagosome	KEGG PATHWAY	ko04145	18	1183	0.707566	1	c92922_g1|c101096_g1|c107222_g1|c37937_g1|c100905_g2|c101177_g4|c101177_g5|c107222_g4|c92922_g2|c76885_g2|c103011_g2|c103011_g5|c95032_g1|c98479_g1|c105801_g2|c18220_g1|c20075_g1|c76501_g1	http://www.genome.jp/kegg-bin/show_pathway?ko04145/K08054%09red/K05692%09red/K09481%09red/K08492%09red/K08488%09red/K07374%09red/K07375%09red/K08057%09red/K07897%09red
Carbon fixation in photosynthetic organisms	KEGG PATHWAY	ko00710	8	548	0.709269	1	c107554_g1|c104249_g1|c102319_g1|c107223_g3|c78955_g1|c106820_g1|c103109_g1|c101952_g1	http://www.genome.jp/kegg-bin/show_pathway?ko00710/K00134%09red/K14454%09red/K14272%09red/K01595%09red/K01610%09red/K00615%09red
Huntington's disease	KEGG PATHWAY	ko05016	23	1499	0.711253	1	c95753_g3|c106000_g2|c106000_g1|c108693_g1|c98807_g2|c89455_g1|c103831_g2|c91127_g1|c89736_g1|c94409_g1|c104598_g1|c92953_g1|c87855_g1|c108888_g4|c92738_g1|c77078_g1|c95251_g1|c77812_g1|c86428_g1|c100758_g2|c88198_g1|c86782_g1|c82612_g1	http://www.genome.jp/kegg-bin/show_pathway?ko05016/K03963%09red/K03949%09red/K03966%09red/K03943%09red/K03007%09red/K03946%09red/K03945%09red/K08738%09red/K03006%09red/K04565%09red/K03016%09red/K03952%09red/K09565%09red/K03939%09red/K11827%09red/K10408%09red/K02132%09red/K02135%09red/K02134%09red/K03009%09red
Tryptophan metabolism	KEGG PATHWAY	ko00380	7	485	0.713292	1	c102884_g1|c100610_g1|c100227_g1|c107807_g1|c99571_g1|c107807_g2|c106275_g1	http://www.genome.jp/kegg-bin/show_pathway?ko00380/K03781%09red/K11816%09red/K07408%09red/K16903%09red
Glioma	KEGG PATHWAY	ko05214	7	487	0.717156	1	c97874_g3|c93518_g1|c87395_g3|c92883_g1|c87134_g1|c102422_g4|c107615_g1	http://www.genome.jp/kegg-bin/show_pathway?ko05214/K04371%09red/K02183%09red
Synaptic vesicle cycle	KEGG PATHWAY	ko04721	9	622	0.725253	1	c100981_g1|c71589_g1|c105233_g1|c94409_g1|c100571_g1|c94975_g1|c100881_g1|c95421_g1|c103371_g1	http://www.genome.jp/kegg-bin/show_pathway?ko04721/K11827%09red/K18211%09red/K08486%09red/K15015%09red
Sphingolipid metabolism	KEGG PATHWAY	ko00600	4	291	0.725903	1	c97515_g1|c107558_g1|c96547_g1|c97339_g1	http://www.genome.jp/kegg-bin/show_pathway?ko00600/K04712%09red/K01190%09red/K04708%09red
Glycosphingolipid biosynthesis - globo series	KEGG PATHWAY	ko00603	1	76	0.726062	1	c97467_g1	http://www.genome.jp/kegg-bin/show_pathway?ko00603/K12373%09red
HTLV-I infection	KEGG PATHWAY	ko05166	12	822	0.734613	1	c97646_g1|c186928_g1|c95963_g1|c69320_g1|c92687_g1|c101096_g1|c108889_g2|c103692_g1|c92525_g1|c104448_g3|c103755_g1|c20075_g1	http://www.genome.jp/kegg-bin/show_pathway?ko05166/K08054%09red/K08057%09red/K10151%09red/K02325%09red/K03363%09red/K03348%09red/K08065%09red/K06268%09red/K05770%09red
Jak-STAT signaling pathway	KEGG PATHWAY	ko04630	1	78	0.735124	1	c103692_g1	http://www.genome.jp/kegg-bin/show_pathway?ko04630/K10151%09red
Regulation of autophagy	KEGG PATHWAY	ko04140	3	227	0.739296	1	c104951_g1|c101349_g2|c101349_g1	http://www.genome.jp/kegg-bin/show_pathway?ko04140/K08339%09red/K08332%09red
Arrhythmogenic right ventricular cardiomyopathy (ARVC)	KEGG PATHWAY	ko05412	1	79	0.739543	1	c100905_g2	http://www.genome.jp/kegg-bin/show_pathway?ko05412/K05692%09red
Long-term potentiation	KEGG PATHWAY	ko04720	9	631	0.740117	1	c97874_g3|c93518_g1|c92687_g1|c87395_g3|c92883_g1|c95963_g1|c102422_g4|c107615_g1|c87134_g1	http://www.genome.jp/kegg-bin/show_pathway?ko04720/K04371%09red/K06268%09red/K02183%09red
Insulin secretion	KEGG PATHWAY	ko04911	2	163	0.763162	1	c91507_g1|c71589_g1	http://www.genome.jp/kegg-bin/show_pathway?ko04911/K18211%09red/K04936%09red
Nicotinate and nicotinamide metabolism	KEGG PATHWAY	ko00760	2	164	0.766074	1	c107441_g1|c107441_g2	http://www.genome.jp/kegg-bin/show_pathway?ko00760/K03517%09red
Meiosis - yeast	KEGG PATHWAY	ko04113	7	520	0.775798	1	c104448_g3|c69320_g1|c85273_g1|c108889_g2|c109135_g1|c23681_g1|c189513_g1	http://www.genome.jp/kegg-bin/show_pathway?ko04113/K03363%09red/K10872%09red/K02608%09red/K02365%09red/K03348%09red
Glutamatergic synapse	KEGG PATHWAY	ko04724	7	521	0.777425	1	c93531_g1|c92687_g1|c103675_g1|c108285_g1|c95963_g1|c95981_g2|c107615_g1	http://www.genome.jp/kegg-bin/show_pathway?ko04724/K05613%09red/K01115%09red/K01915%09red/K04371%09red/K14207%09red/K06268%09red
2-Oxocarboxylic acid metabolism	KEGG PATHWAY	ko01210	9	667	0.794002	1	c85248_g1|c60819_g1|c103663_g1|c99849_g3|c68529_g1|c97041_g1|c90630_g1|c103109_g1|c101952_g1	http://www.genome.jp/kegg-bin/show_pathway?ko01210/K14454%09red/K14272%09red/K01649%09red/K00928%09red/K00826%09red/K01652%09red/K01647%09red/K00930%09red
Two-component system	KEGG PATHWAY	ko02020	4	323	0.795456	1	c107645_g6|c99048_g1|c103675_g1|c92738_g1	http://www.genome.jp/kegg-bin/show_pathway?ko02020/K01113%09red/K08738%09red/K07678%09red/K01915%09red
Small cell lung cancer	KEGG PATHWAY	ko05222	2	175	0.796095	1	c92738_g1|c76439_g1	http://www.genome.jp/kegg-bin/show_pathway?ko05222/K02219%09red/K08738%09red
Melanogenesis	KEGG PATHWAY	ko04916	7	534	0.79778	1	c97874_g3|c93518_g1|c87395_g3|c92883_g1|c87134_g1|c102422_g4|c107615_g1	http://www.genome.jp/kegg-bin/show_pathway?ko04916/K04371%09red/K02183%09red
Fatty acid degradation	KEGG PATHWAY	ko00071	9	681	0.812576	1	c82438_g1|c79777_g2|c101323_g1|c106455_g1|c106717_g1|c104179_g2|c105506_g2|c106044_g2|c104179_g4	http://www.genome.jp/kegg-bin/show_pathway?ko00071/K01897%09red/K00121%09red/K00232%09red/K07513%09red
Oxytocin signaling pathway	KEGG PATHWAY	ko04921	14	1018	0.815477	1	c97874_g3|c102422_g4|c99928_g1|c93518_g1|c92687_g1|c100905_g2|c95963_g1|c92883_g1|c87395_g3|c107615_g1|c11380_g1|c92156_g1|c107873_g1|c87134_g1	http://www.genome.jp/kegg-bin/show_pathway?ko04921/K07359%09red/K05692%09red/K03234%09red/K08292%09red/K07199%09red/K04371%09red/K06268%09red/K02183%09red
Inositol phosphate metabolism	KEGG PATHWAY	ko00562	7	549	0.819472	1	c99071_g2|c102883_g1|c107577_g1|c147256_g1|c107804_g1|c52736_g1|c52736_g2	http://www.genome.jp/kegg-bin/show_pathway?ko00562/K00913%09red/K00999%09red/K01114%09red/K01099%09red/K01106%09red
Dilated cardiomyopathy	KEGG PATHWAY	ko05414	1	102	0.823112	1	c100905_g2	http://www.genome.jp/kegg-bin/show_pathway?ko05414/K05692%09red
Carbon fixation pathways in prokaryotes	KEGG PATHWAY	ko00720	7	552	0.823584	1	c18973_g1|c107554_g1|c104586_g1|c103044_g1|c99051_g1|c101477_g1|c97070_g2	http://www.genome.jp/kegg-bin/show_pathway?ko00720/K01648%09red/K01595%09red/K01895%09red/K02160%09red/K01962%09red
Propanoate metabolism	KEGG PATHWAY	ko00640	6	482	0.823633	1	c18973_g1|c101329_g4|c108261_g4|c77302_g1|c99051_g1|c101477_g1	http://www.genome.jp/kegg-bin/show_pathway?ko00640/K05605%09red/K01962%09red/K02160%09red/K01895%09red/K11262%09red/K00016%09red
Basal transcription factors	KEGG PATHWAY	ko03022	2	187	0.824905	1	c82529_g1|c93051_g1	http://www.genome.jp/kegg-bin/show_pathway?ko03022/K14535%09red/K03123%09red
Limonene and pinene degradation	KEGG PATHWAY	ko00903	1	103	0.826064	1	c242218_g1	http://www.genome.jp/kegg-bin/show_pathway?ko00903/K00517%09red
TGF-beta signaling pathway	KEGG PATHWAY	ko04350	5	413	0.826834	1	c105656_g1|c185581_g1|c76514_g1|c107615_g1|c137808_g1	http://www.genome.jp/kegg-bin/show_pathway?ko04350/K04371%09red/K03094%09red/K03868%09red/K04681%09red
Viral carcinogenesis	KEGG PATHWAY	ko05203	15	1096	0.82737	1	c104495_g2|c103692_g1|c69320_g1|c91780_g1|c85867_g1|c95341_g10|c105656_g1|c102362_g1|c104448_g3|c96432_g4|c95341_g5|c96432_g7|c82529_g1|c88114_g1|c107615_g1	http://www.genome.jp/kegg-bin/show_pathway?ko05203/K11254%09red/K04681%09red/K10151%09red/K11252%09red/K11407%09red/K03363%09red/K03123%09red/K04371%09red/K00873%09red/K06630%09red
Folate biosynthesis	KEGG PATHWAY	ko00790	1	106	0.834625	1	c99048_g1	http://www.genome.jp/kegg-bin/show_pathway?ko00790/K01113%09red
MAPK signaling pathway - fly	KEGG PATHWAY	ko04013	2	196	0.844052	1	c103831_g1|c107615_g1	http://www.genome.jp/kegg-bin/show_pathway?ko04013/K04371%09red/K12379%09red
beta-Alanine metabolism	KEGG PATHWAY	ko00410	5	430	0.851419	1	c96677_g1|c102863_g1|c103788_g1|c91720_g1|c101329_g4	http://www.genome.jp/kegg-bin/show_pathway?ko00410/K00797%09red/K01580%09red/K05605%09red
Non-alcoholic fatty liver disease (NAFLD)	KEGG PATHWAY	ko04932	11	854	0.853524	1	c98807_g2|c77812_g1|c87855_g1|c86428_g1|c89455_g1|c92738_g1|c101528_g2|c88198_g1|c92156_g1|c82612_g1|c91127_g1	http://www.genome.jp/kegg-bin/show_pathway?ko04932/K03963%09red/K03949%09red/K03966%09red/K03943%09red/K03945%09red/K03946%09red/K03952%09red/K08738%09red/K07199%09red/K03939%09red/K07297%09red
Streptomycin biosynthesis	KEGG PATHWAY	ko00521	1	115	0.857863	1	c104152_g2	http://www.genome.jp/kegg-bin/show_pathway?ko00521/K01835%09red
Fat digestion and absorption	KEGG PATHWAY	ko04975	1	116	0.860235	1	c95176_g1	http://www.genome.jp/kegg-bin/show_pathway?ko04975/K14457%09red
Protein digestion and absorption	KEGG PATHWAY	ko04974	1	117	0.862567	1	c95981_g2	http://www.genome.jp/kegg-bin/show_pathway?ko04974/K14207%09red
Isoquinoline alkaloid biosynthesis	KEGG PATHWAY	ko00950	1	117	0.862567	1	c101952_g1	http://www.genome.jp/kegg-bin/show_pathway?ko00950/K14454%09red
Parkinson's disease	KEGG PATHWAY	ko05012	13	1003	0.864872	1	c95753_g3|c87855_g1|c77812_g1|c98807_g2|c104598_g1|c89736_g1|c86428_g1|c89455_g1|c92738_g1|c88198_g1|c103831_g2|c82612_g1|c91127_g1	http://www.genome.jp/kegg-bin/show_pathway?ko05012/K03963%09red/K03949%09red/K03966%09red/K03943%09red/K03946%09red/K03945%09red/K08738%09red/K03952%09red/K09565%09red/K03939%09red/K02132%09red/K02135%09red/K02134%09red
RIG-I-like receptor signaling pathway	KEGG PATHWAY	ko04622	1	119	0.867115	1	c104951_g1	http://www.genome.jp/kegg-bin/show_pathway?ko04622/K08339%09red
Glycolysis / Gluconeogenesis	KEGG PATHWAY	ko00010	12	945	0.873674	1	c101275_g2|c18973_g1|c82438_g1|c77815_g1|c77302_g1|c104152_g2|c102319_g1|c71180_g1|c12904_g1|c97968_g1|c107223_g3|c102362_g1	http://www.genome.jp/kegg-bin/show_pathway?ko00010/K00134%09red/K00850%09red/K01835%09red/K01834%09red/K01792%09red/K01610%09red/K00873%09red/K00121%09red/K15634%09red/K01895%09red/K00016%09red
N-Glycan biosynthesis	KEGG PATHWAY	ko00510	3	305	0.888549	1	c102837_g1|c95388_g1|c100080_g1	http://www.genome.jp/kegg-bin/show_pathway?ko00510/K03842%09red/K12670%09red/K07441%09red
Viral myocarditis	KEGG PATHWAY	ko05416	2	225	0.893478	1	c100905_g2|c92738_g1	http://www.genome.jp/kegg-bin/show_pathway?ko05416/K05692%09red/K08738%09red
RNA polymerase	KEGG PATHWAY	ko03020	4	391	0.896178	1	c108888_g4|c86782_g1|c100758_g2|c108693_g1	http://www.genome.jp/kegg-bin/show_pathway?ko03020/K03006%09red/K03007%09red/K03016%09red/K03009%09red
Tyrosine metabolism	KEGG PATHWAY	ko00350	3	325	0.911718	1	c82438_g1|c102053_g1|c101952_g1	http://www.genome.jp/kegg-bin/show_pathway?ko00350/K00121%09red/K14454%09red/K00451%09red
Terpenoid backbone biosynthesis	KEGG PATHWAY	ko00900	2	240	0.912907	1	c94889_g1|c105830_g1	http://www.genome.jp/kegg-bin/show_pathway?ko00900/K13789%09red/K00021%09red
Benzoate degradation	KEGG PATHWAY	ko00362	1	146	0.915637	1	c101323_g1	http://www.genome.jp/kegg-bin/show_pathway?ko00362/K07513%09red
Pathways in cancer	KEGG PATHWAY	ko05200	12	1013	0.920934	1	c108439_g1|c76439_g1|c96783_g1|c96783_g3|c137808_g1|c104386_g2|c94623_g1|c72543_g1|c92738_g1|c105818_g1|c103685_g1|c107615_g1	http://www.genome.jp/kegg-bin/show_pathway?ko05200/K08737%09red/K08736%09red/K03868%09red/K11101%09red/K03872%09red/K08738%09red/K09487%09red/K04079%09red/K04371%09red/K02219%09red
Hippo signaling pathway - fly	KEGG PATHWAY	ko04391	3	335	0.921579	1	c104495_g2|c100905_g2|c85867_g1	http://www.genome.jp/kegg-bin/show_pathway?ko04391/K05692%09red/K06630%09red
Selenocompound metabolism	KEGG PATHWAY	ko00450	2	251	0.924985	1	c106901_g2|c106901_g1	http://www.genome.jp/kegg-bin/show_pathway?ko00450/K00549%09red
Type II diabetes mellitus	KEGG PATHWAY	ko04930	2	255	0.928972	1	c102362_g1|c107615_g1	http://www.genome.jp/kegg-bin/show_pathway?ko04930/K04371%09red/K00873%09red
Endocrine and other factor-regulated calcium reabsorption	KEGG PATHWAY	ko04961	3	344	0.929582	1	c94409_g1|c80850_g1|c99907_g2	http://www.genome.jp/kegg-bin/show_pathway?ko04961/K11827%09red/K07904%09red
Hippo signaling pathway	KEGG PATHWAY	ko04390	4	429	0.93086	1	c104495_g2|c100905_g2|c85867_g1|c103692_g1	http://www.genome.jp/kegg-bin/show_pathway?ko04390/K05692%09red/K10151%09red/K06630%09red
Rap1 signaling pathway	KEGG PATHWAY	ko04015	9	820	0.934428	1	c97874_g3|c93518_g1|c100905_g2|c87395_g3|c92883_g1|c87134_g1|c102422_g4|c96689_g1|c107615_g1	http://www.genome.jp/kegg-bin/show_pathway?ko04015/K04371%09red/K05759%09red/K05692%09red/K02183%09red
MAPK signaling pathway - yeast	KEGG PATHWAY	ko04011	1	162	0.935553	1	c69661_g1	http://www.genome.jp/kegg-bin/show_pathway?ko04011/K01759%09red
cAMP signaling pathway	KEGG PATHWAY	ko04024	11	978	0.939962	1	c97874_g3|c93531_g1|c93518_g1|c79777_g2|c87395_g3|c106455_g1|c106717_g1|c92883_g1|c87134_g1|c102422_g4|c107615_g1	http://www.genome.jp/kegg-bin/show_pathway?ko04024/K04371%09red/K00232%09red/K01115%09red/K02183%09red
Progesterone-mediated oocyte maturation	KEGG PATHWAY	ko04914	6	604	0.940947	1	c89891_g1|c96783_g1|c108889_g2|c96783_g3|c104386_g2|c107615_g1	http://www.genome.jp/kegg-bin/show_pathway?ko04914/K04371%09red/K03348%09red/K13728%09red/K04079%09red
Ubiquitin mediated proteolysis	KEGG PATHWAY	ko04120	11	985	0.943128	1	c104448_g3|c185581_g1|c69320_g1|c106139_g5|c76514_g1|c137808_g1|c94623_g1|c108889_g2|c77294_g1|c101919_g1|c103712_g7	http://www.genome.jp/kegg-bin/show_pathway?ko04120/K10580%09red/K03868%09red/K06689%09red/K10144%09red/K03094%09red/K06688%09red/K03872%09red/K03363%09red/K03348%09red
Fructose and mannose metabolism	KEGG PATHWAY	ko00051	3	365	0.945416	1	c106130_g1|c97474_g1|c71180_g1	http://www.genome.jp/kegg-bin/show_pathway?ko00051/K00847%09red/K01103%09red/K00850%09red
Chloroalkane and chloroalkene degradation	KEGG PATHWAY	ko00625	1	172	0.945537	1	c82438_g1	http://www.genome.jp/kegg-bin/show_pathway?ko00625/K00121%09red
Adrenergic signaling in cardiomyocytes	KEGG PATHWAY	ko04261	7	691	0.94589	1	c97874_g3|c93518_g1|c87395_g3|c92883_g1|c87134_g1|c102422_g4|c107615_g1	http://www.genome.jp/kegg-bin/show_pathway?ko04261/K04371%09red/K02183%09red
Colorectal cancer	KEGG PATHWAY	ko05210	4	452	0.94638	1	c108439_g1|c92738_g1|c107615_g1|c103685_g1	http://www.genome.jp/kegg-bin/show_pathway?ko05210/K04371%09red/K08737%09red/K08736%09red/K08738%09red
Insulin signaling pathway	KEGG PATHWAY	ko04910	12	1073	0.94929	1	c97874_g3|c102422_g4|c93518_g1|c98227_g1|c108261_g4|c87395_g3|c92883_g1|c104817_g1|c87134_g1|c53726_g2|c92156_g1|c107615_g1	http://www.genome.jp/kegg-bin/show_pathway?ko04910/K07199%09red/K04371%09red/K07195%09red/K11262%09red/K07192%09red/K02183%09red
Oxidative phosphorylation	KEGG PATHWAY	ko00190	15	1294	0.95082	1	c87855_g1|c77812_g1|c95542_g2|c106182_g1|c104598_g1|c98807_g2|c89736_g1|c86428_g1|c89455_g1|c98590_g2|c103831_g2|c91127_g1|c95542_g1|c82612_g1|c88198_g1	http://www.genome.jp/kegg-bin/show_pathway?ko00190/K03963%09red/K03949%09red/K03966%09red/K03943%09red/K01507%09red/K03946%09red/K03945%09red/K02140%09red/K03952%09red/K03939%09red/K02132%09red/K02135%09red/K02134%09red
Lysine biosynthesis	KEGG PATHWAY	ko00300	1	181	0.953194	1	c103663_g1	http://www.genome.jp/kegg-bin/show_pathway?ko00300/K00928%09red
AMPK signaling pathway	KEGG PATHWAY	ko04152	11	1011	0.953651	1	c93025_g1|c99928_g1|c11380_g1|c108261_g4|c71180_g1|c99829_g1|c101528_g2|c105830_g1|c92156_g1|c106130_g1|c107873_g1	http://www.genome.jp/kegg-bin/show_pathway?ko04152/K00850%09red/K07359%09red/K01103%09red/K03234%09red/K08292%09red/K07199%09red/K07297%09red/K07901%09red/K11262%09red/K00021%09red/K00507%09red
Wnt signaling pathway	KEGG PATHWAY	ko04310	6	630	0.954199	1	c95963_g1|c185581_g1|c103692_g1|c76514_g1|c137808_g1|c92687_g1	http://www.genome.jp/kegg-bin/show_pathway?ko04310/K03094%09red/K03868%09red/K10151%09red/K06268%09red
Thyroid cancer	KEGG PATHWAY	ko05216	1	183	0.954744	1	c107615_g1	http://www.genome.jp/kegg-bin/show_pathway?ko05216/K04371%09red
Prolactin signaling pathway	KEGG PATHWAY	ko04917	2	292	0.957445	1	c103692_g1|c107615_g1	http://www.genome.jp/kegg-bin/show_pathway?ko04917/K04371%09red/K10151%09red
Bladder cancer	KEGG PATHWAY	ko05219	1	194	0.962394	1	c107615_g1	http://www.genome.jp/kegg-bin/show_pathway?ko05219/K04371%09red
Pancreatic secretion	KEGG PATHWAY	ko04972	4	486	0.963545	1	c93025_g1|c91507_g1|c80850_g1|c99907_g2	http://www.genome.jp/kegg-bin/show_pathway?ko04972/K07901%09red/K04936%09red/K07904%09red
Hedgehog signaling pathway	KEGG PATHWAY	ko04340	1	198	0.964843	1	c72543_g1	http://www.genome.jp/kegg-bin/show_pathway?ko04340/K11101%09red
Dorso-ventral axis formation	KEGG PATHWAY	ko04320	1	203	0.967682	1	c107615_g1	http://www.genome.jp/kegg-bin/show_pathway?ko04320/K04371%09red
Prostate cancer	KEGG PATHWAY	ko05215	5	583	0.968069	1	c96783_g1|c104386_g2|c96783_g3|c107615_g1|c105818_g1	http://www.genome.jp/kegg-bin/show_pathway?ko05215/K04371%09red/K09487%09red/K04079%09red
FoxO signaling pathway	KEGG PATHWAY	ko04068	7	755	0.970554	1	c103085_g1|c102884_g1|c103692_g1|c107807_g2|c107807_g1|c92156_g1|c107615_g1	http://www.genome.jp/kegg-bin/show_pathway?ko04068/K11434%09red/K03781%09red/K10151%09red/K04371%09red/K07199%09red
Dopaminergic synapse	KEGG PATHWAY	ko04728	6	685	0.973785	1	c97874_g3|c93518_g1|c87395_g3|c92883_g1|c87134_g1|c102422_g4	http://www.genome.jp/kegg-bin/show_pathway?ko04728/K02183%09red
Osteoclast differentiation	KEGG PATHWAY	ko04380	3	432	0.976476	1	c95963_g1|c92687_g1|c107615_g1	http://www.genome.jp/kegg-bin/show_pathway?ko04380/K04371%09red/K06268%09red
Bacterial invasion of epithelial cells	KEGG PATHWAY	ko05100	3	441	0.979053	1	c100905_g2|c89891_g1|c89842_g1	http://www.genome.jp/kegg-bin/show_pathway?ko05100/K05692%09red/K13728%09red/K05756%09red
Drug metabolism - other enzymes	KEGG PATHWAY	ko00983	1	229	0.97914	1	c94346_g1	http://www.genome.jp/kegg-bin/show_pathway?ko00983/K01489%09red
Pyrimidine metabolism	KEGG PATHWAY	ko00240	10	1036	0.980336	1	c101734_g1|c96272_g1|c103324_g1|c108693_g1|c100102_g4|c103755_g1|c100758_g2|c108888_g4|c86782_g1|c94346_g1	http://www.genome.jp/kegg-bin/show_pathway?ko00240/K03007%09red/K03006%09red/K01493%09red/K03016%09red/K02325%09red/K01489%09red/K00609%09red/K09903%09red/K03009%09red/K13800%09red
Natural killer cell mediated cytotoxicity	KEGG PATHWAY	ko04650	3	455	0.982534	1	c95963_g1|c92687_g1|c107615_g1	http://www.genome.jp/kegg-bin/show_pathway?ko04650/K04371%09red/K06268%09red
T cell receptor signaling pathway	KEGG PATHWAY	ko04660	3	458	0.983204	1	c95963_g1|c92687_g1|c107615_g1	http://www.genome.jp/kegg-bin/show_pathway?ko04660/K04371%09red/K06268%09red
TNF signaling pathway	KEGG PATHWAY	ko04668	1	247	0.984595	1	c107615_g1	http://www.genome.jp/kegg-bin/show_pathway?ko04668/K04371%09red
B cell receptor signaling pathway	KEGG PATHWAY	ko04662	3	466	0.984873	1	c95963_g1|c92687_g1|c107615_g1	http://www.genome.jp/kegg-bin/show_pathway?ko04662/K04371%09red/K06268%09red
Ras signaling pathway	KEGG PATHWAY	ko04014	8	905	0.985028	1	c97874_g3|c93531_g1|c93518_g1|c87395_g3|c92883_g1|c87134_g1|c102422_g4|c107615_g1	http://www.genome.jp/kegg-bin/show_pathway?ko04014/K04371%09red/K01115%09red/K02183%09red
Aldosterone-regulated sodium reabsorption	KEGG PATHWAY	ko04960	1	253	0.986076	1	c107615_g1	http://www.genome.jp/kegg-bin/show_pathway?ko04960/K04371%09red
Amoebiasis	KEGG PATHWAY	ko05146	1	259	0.987414	1	c95032_g1	http://www.genome.jp/kegg-bin/show_pathway?ko05146/K07897%09red
Melanoma	KEGG PATHWAY	ko05218	1	263	0.988234	1	c107615_g1	http://www.genome.jp/kegg-bin/show_pathway?ko05218/K04371%09red
HIF-1 signaling pathway	KEGG PATHWAY	ko04066	5	678	0.989009	1	c94623_g1|c106130_g1|c102319_g1|c107615_g1|c137808_g1	http://www.genome.jp/kegg-bin/show_pathway?ko04066/K04371%09red/K03872%09red/K01103%09red/K00134%09red/K03868%09red
VEGF signaling pathway	KEGG PATHWAY	ko04370	3	494	0.989549	1	c95963_g1|c92687_g1|c107615_g1	http://www.genome.jp/kegg-bin/show_pathway?ko04370/K04371%09red/K06268%09red
Endocytosis	KEGG PATHWAY	ko04144	11	1195	0.990481	1	c93531_g1|c90323_g1|c125535_g1|c99907_g2|c105426_g1|c94409_g1|c94573_g1|c84763_g1|c97736_g2|c80850_g1|c95032_g1	http://www.genome.jp/kegg-bin/show_pathway?ko04144/K12197%09red/K12188%09red/K12198%09red/K01115%09red/K12489%09red/K07937%09red/K11827%09red/K03283%09red/K07897%09red/K07904%09red
Herpes simplex infection	KEGG PATHWAY	ko05168	4	601	0.99082	1	c185581_g1|c76514_g1|c92738_g1|c108693_g1	http://www.genome.jp/kegg-bin/show_pathway?ko05168/K03006%09red/K03094%09red/K08738%09red
Salmonella infection	KEGG PATHWAY	ko05132	5	694	0.990877	1	c95032_g1|c107615_g1|c100905_g2|c96689_g1|c89842_g1	http://www.genome.jp/kegg-bin/show_pathway?ko05132/K04371%09red/K05759%09red/K05692%09red/K07897%09red/K05756%09red
Chronic myeloid leukemia	KEGG PATHWAY	ko05220	1	285	0.991878	1	c107615_g1	http://www.genome.jp/kegg-bin/show_pathway?ko05220/K04371%09red
Signaling pathways regulating pluripotency of stem cells	KEGG PATHWAY	ko04550	1	288	0.992278	1	c107615_g1	http://www.genome.jp/kegg-bin/show_pathway?ko04550/K04371%09red
Adherens junction	KEGG PATHWAY	ko04520	2	424	0.993675	1	c100905_g2|c107615_g1	http://www.genome.jp/kegg-bin/show_pathway?ko04520/K04371%09red/K05692%09red
Non-small cell lung cancer	KEGG PATHWAY	ko05223	1	303	0.994003	1	c107615_g1	http://www.genome.jp/kegg-bin/show_pathway?ko05223/K04371%09red
Carbon metabolism	KEGG PATHWAY	ko01200	28	2544	0.994275	1	c95988_g1|c72465_g1|c12904_g1|c78955_g1|c82438_g1|c97968_g1|c99051_g1|c106820_g1|c99950_g4|c18973_g1|c107554_g1|c104249_g1|c220719_g1|c102319_g1|c77815_g1|c98704_g1|c101477_g1|c101952_g1|c101329_g4|c107223_g3|c95018_g1|c71180_g1|c102362_g1|c97041_g1|c103109_g1|c103662_g2|c103662_g1|c103021_g1	http://www.genome.jp/kegg-bin/show_pathway?ko01200/K00873%09red/K00134%09red/K00850%09red/K14454%09red/K01895%09red/K05605%09red/K01834%09red/K01962%09red/K00615%09red/K00640%09red/K01647%09red/K14272%09red/K01595%09red/K01610%09red/K02160%09red/K01638%09red/K01637%09red/K00121%09red/K15634%09red/K00033%09red/K00058%09red
Axon guidance	KEGG PATHWAY	ko04360	3	545	0.994738	1	c95963_g1|c92687_g1|c107615_g1	http://www.genome.jp/kegg-bin/show_pathway?ko04360/K04371%09red/K06268%09red
Renal cell carcinoma	KEGG PATHWAY	ko05211	3	553	0.995281	1	c94623_g1|c107615_g1|c137808_g1	http://www.genome.jp/kegg-bin/show_pathway?ko05211/K04371%09red/K03872%09red/K03868%09red
Vibrio cholerae infection	KEGG PATHWAY	ko05110	4	661	0.995691	1	c92922_g2|c100905_g2|c92922_g1|c125535_g1	http://www.genome.jp/kegg-bin/show_pathway?ko05110/K05692%09red/K07937%09red/K09481%09red
Endometrial cancer	KEGG PATHWAY	ko05213	1	330	0.996195	1	c107615_g1	http://www.genome.jp/kegg-bin/show_pathway?ko05213/K04371%09red
Thyroid hormone signaling pathway	KEGG PATHWAY	ko04919	4	675	0.996399	1	c100905_g2|c52736_g1|c107615_g1|c52736_g2	http://www.genome.jp/kegg-bin/show_pathway?ko04919/K04371%09red/K05692%09red/K01114%09red
Acute myeloid leukemia	KEGG PATHWAY	ko05221	1	349	0.997237	1	c107615_g1	http://www.genome.jp/kegg-bin/show_pathway?ko05221/K04371%09red
Hepatitis B	KEGG PATHWAY	ko05161	2	488	0.997567	1	c92738_g1|c107615_g1	http://www.genome.jp/kegg-bin/show_pathway?ko05161/K04371%09red/K08738%09red
Platelet activation	KEGG PATHWAY	ko04611	2	492	0.997709	1	c100905_g2|c107615_g1	http://www.genome.jp/kegg-bin/show_pathway?ko04611/K04371%09red/K05692%09red
Ribosome biogenesis in eukaryotes	KEGG PATHWAY	ko03008	6	918	0.998068	1	c100402_g2|c97747_g1|c99620_g1|c108147_g1|c102427_g1|c84981_g1	http://www.genome.jp/kegg-bin/show_pathway?ko03008/K14565%09red/K13288%09red/K03537%09red/K11131%09red/K03539%09red/K12619%09red
Pancreatic cancer	KEGG PATHWAY	ko05212	1	381	0.998389	1	c107615_g1	http://www.genome.jp/kegg-bin/show_pathway?ko05212/K04371%09red
Fc epsilon RI signaling pathway	KEGG PATHWAY	ko04664	1	384	0.998469	1	c107615_g1	http://www.genome.jp/kegg-bin/show_pathway?ko04664/K04371%09red
Serotonergic synapse	KEGG PATHWAY	ko04726	1	401	0.99885	1	c107615_g1	http://www.genome.jp/kegg-bin/show_pathway?ko04726/K04371%09red
Long-term depression	KEGG PATHWAY	ko04730	1	415	0.999092	1	c107615_g1	http://www.genome.jp/kegg-bin/show_pathway?ko04730/K04371%09red
Legionellosis	KEGG PATHWAY	ko05134	3	678	0.999173	1	c125535_g1|c92738_g1|c84763_g1	http://www.genome.jp/kegg-bin/show_pathway?ko05134/K08738%09red/K07937%09red/K03283%09red
Leukocyte transendothelial migration	KEGG PATHWAY	ko04670	1	444	0.999443	1	c100905_g2	http://www.genome.jp/kegg-bin/show_pathway?ko04670/K05692%09red
Hepatitis C	KEGG PATHWAY	ko05160	1	451	0.999505	1	c107615_g1	http://www.genome.jp/kegg-bin/show_pathway?ko05160/K04371%09red
Lysine degradation	KEGG PATHWAY	ko00310	1	461	0.999582	1	c105600_g1	http://www.genome.jp/kegg-bin/show_pathway?ko00310/K09187%09red
Cholinergic synapse	KEGG PATHWAY	ko04725	1	473	0.999659	1	c107615_g1	http://www.genome.jp/kegg-bin/show_pathway?ko04725/K04371%09red
ErbB signaling pathway	KEGG PATHWAY	ko04012	1	479	0.999692	1	c107615_g1	http://www.genome.jp/kegg-bin/show_pathway?ko04012/K04371%09red
Valine, leucine and isoleucine degradation	KEGG PATHWAY	ko00280	3	770	0.999779	1	c101329_g4|c101323_g1|c90630_g1	http://www.genome.jp/kegg-bin/show_pathway?ko00280/K00826%09red/K07513%09red/K05605%09red
mRNA surveillance pathway	KEGG PATHWAY	ko03015	3	779	0.999806	1	c105108_g2|c101373_g2|c98757_g1	http://www.genome.jp/kegg-bin/show_pathway?ko03015/K14407%09red/K14403%09red/K06965%09red
Fc gamma R-mediated phagocytosis	KEGG PATHWAY	ko04666	3	780	0.999809	1	c93531_g1|c107615_g1|c89842_g1	http://www.genome.jp/kegg-bin/show_pathway?ko04666/K04371%09red/K05756%09red/K01115%09red
PI3K-Akt signaling pathway	KEGG PATHWAY	ko04151	8	1305	0.999814	1	c104495_g2|c103692_g1|c96783_g1|c96783_g3|c85867_g1|c104386_g2|c105818_g1|c107615_g1	http://www.genome.jp/kegg-bin/show_pathway?ko04151/K04371%09red/K09487%09red/K10151%09red/K06630%09red/K04079%09red
Purine metabolism	KEGG PATHWAY	ko00230	9	1417	0.999848	1	c59155_g1|c104152_g2|c108693_g1|c102362_g1|c103755_g1|c100758_g2|c108888_g4|c86782_g1|c101274_g1	http://www.genome.jp/kegg-bin/show_pathway?ko00230/K03006%09red/K01835%09red/K01466%09red/K03007%09red/K03016%09red/K02325%09red/K02083%09red/K00873%09red/K03009%09red
Citrate cycle (TCA cycle)	KEGG PATHWAY	ko00020	5	1025	0.999858	1	c104586_g1|c107223_g3|c103044_g1|c97070_g2|c97041_g1	http://www.genome.jp/kegg-bin/show_pathway?ko00020/K01648%09red/K01610%09red/K01647%09red
Tight junction	KEGG PATHWAY	ko04530	1	533	0.999876	1	c100905_g2	http://www.genome.jp/kegg-bin/show_pathway?ko04530/K05692%09red
Focal adhesion	KEGG PATHWAY	ko04510	3	814	0.999884	1	c100905_g2|c103692_g1|c107615_g1	http://www.genome.jp/kegg-bin/show_pathway?ko04510/K04371%09red/K05692%09red/K10151%09red
RNA degradation	KEGG PATHWAY	ko03018	3	817	0.999889	1	c104221_g1|c97226_g1|c108147_g1	http://www.genome.jp/kegg-bin/show_pathway?ko03018/K03678%09red/K12619%09red/K10643%09red
Regulation of actin cytoskeleton	KEGG PATHWAY	ko04810	4	963	0.999926	1	c107615_g1|c100905_g2|c96689_g1|c89842_g1	http://www.genome.jp/kegg-bin/show_pathway?ko04810/K04371%09red/K05759%09red/K05692%09red/K05756%09red
mTOR signaling pathway	KEGG PATHWAY	ko04150	1	586	0.999949	1	c107615_g1	http://www.genome.jp/kegg-bin/show_pathway?ko04150/K04371%09red
MAPK signaling pathway	KEGG PATHWAY	ko04010	4	1027	0.99997	1	c95963_g1|c92687_g1|c107615_g1|c84763_g1	http://www.genome.jp/kegg-bin/show_pathway?ko04010/K04371%09red/K06268%09red/K03283%09red
Lysosome	KEGG PATHWAY	ko04142	4	1081	0.999986	1	c95530_g2|c81057_g1|c101523_g1|c97467_g1	http://www.genome.jp/kegg-bin/show_pathway?ko04142/K12347%09red/K01052%09red/K12373%09red/K01205%09red
Chemokine signaling pathway	KEGG PATHWAY	ko04062	1	683	0.99999	1	c107615_g1	http://www.genome.jp/kegg-bin/show_pathway?ko04062/K04371%09red
RNA transport	KEGG PATHWAY	ko03013	6	1336	0.999991	1	c102988_g2|c84981_g1|c100917_g1|c102427_g1|c87654_g1|c96283_g1	http://www.genome.jp/kegg-bin/show_pathway?ko03013/K03113%09red/K03262%09red/K03537%09red/K14299%09red/K03257%09red/K03539%09red
Epstein-Barr virus infection	KEGG PATHWAY	ko05169	7	1490	0.999995	1	c104495_g2|c85867_g1|c108693_g1|c100758_g2|c84763_g1|c108888_g4|c86782_g1	http://www.genome.jp/kegg-bin/show_pathway?ko05169/K03006%09red/K03007%09red/K03016%09red/K03009%09red/K06630%09red/K03283%09red
Proteasome	KEGG PATHWAY	ko03050	1	737	0.999996	1	c100133_g1	http://www.genome.jp/kegg-bin/show_pathway?ko03050/K02739%09red
Aminoacyl-tRNA biosynthesis	KEGG PATHWAY	ko00970	2	953	0.999998	1	c57223_g1|c104966_g2	http://www.genome.jp/kegg-bin/show_pathway?ko00970/K01869%09red
Spliceosome	KEGG PATHWAY	ko03040	9	1846	0.999999	1	c80587_g3|c56939_g1|c101080_g1|c44564_g1|c93766_g1|c100215_g1|c102878_g2|c84763_g1|c108982_g1	http://www.genome.jp/kegg-bin/show_pathway?ko03040/K12871%09red/K12822%09red/K11096%09red/K03283%09red/K12733%09red/K12869%09red/K11088%09red/K12819%09red/K12854%09red
Proteoglycans in cancer	KEGG PATHWAY	ko05205	2	1022	0.999999	1	c100905_g2|c107615_g1	http://www.genome.jp/kegg-bin/show_pathway?ko05205/K04371%09red/K05692%09red
Ribosome	KEGG PATHWAY	ko03010	14	2855	1	1	c49713_g1|c105064_g3|c89806_g1|c89790_g1|c241028_g1|c94336_g1|c83616_g1|c75637_g2|c85539_g1|c89466_g1|c75637_g1|c97368_g1|c67077_g2|c98290_g1	http://www.genome.jp/kegg-bin/show_pathway?ko03010/K02957%09red/K02955%09red/K02867%09red/K02927%09red/K02898%09red/K02885%09red/K02938%09red/K02907%09red/K02919%09red/K02913%09red/K02924%09red
--------------------
#Term	Database	ID	Input number	Background number	P-Value	Corrected P-Value	Input	Hyperlink
--------------------
#Term	Database	ID	Input number	Background number	P-Value	Corrected P-Value	Input	Hyperlink
--------------------
