# Supplementary material for: Comparative transcriptome analysis of two reproductive modes in Adiantum reniforme var. sinense targeted to explore possible mechanism of apogamy
Source: BMC Genet. 2019 Jul 9;20:55. doi: 10.1186/s12863-019-0762-8 (PMC6617869; doi:10.1186/s12863-019-0762-8)
Supplement: Supplementary file 7 — Table S3. Expression levels of genes involved in starch and sucrose metabolism pathway in gametophytes. (XLS 34 kb) [file 12863_2019_762_MOESM7_ESM.xls]

## Sheet: Sheet1
Table S3. Expression levels of genes involved in starch and sucrose metabolism pathway in gametophytes.
gene_id	KO ID	gene description	FPKM value
			AG0	AG1	AG2	SG0	SG1	SG2
c102300_g1	K01188	beta-glucosidase	300.54	103.39	96.72	154.33	268.58	67.53
c104388_g5	K05350	beta-glucosidase	228.81	78.38	60.61	114.78	237.95	52.87
c105483_g1	K01188	beta-glucosidase	195.37	45.78	40.18	130.73	135.82	44.42
c106775_g1	K01188	beta-glucosidase	288.26	140.9	128.92	181.34	236.34	101.94
c104388_g3	K01188	beta-glucosidase	168.48	64.54	46.5	86.84	244.55	55
c99935_g1	K05350	beta-glucosidase	60.5	16.83	21.67	68.66	65.81	21.22
c107490_g2	K01188	beta-glucosidase	44.18	24.11	20.69	25.49	28.47	15.14
c252141_g1	K01188	beta-glucosidase	17.58	5.52	5.26	13.4	14.56	2.48
c106125_g2	K01188	beta-glucosidase	19.43	9.14	13.49	9.86	14.25	7.71
c106775_g2	K01188	beta-glucosidase	14.77	4.5	5.55	13.55	13.69	3.77
c100649_g1	K01188	beta-glucosidase	25.1	14.86	22.43	14.62	25.34	33.78
c102944_g1	K05349	beta-glucosidase	11.93	3.94	3.7	21.95	17.57	13.17
c102300_g2	K01188	beta-glucosidase	8.83	3.48	4.43	6.22	10.16	4.22
c64261_g1	K01188	beta-glucosidase	8.04	4.13	8.01	5.81	7.47	9.69
c108262_g6	K01051	pectinesterase	195.15	88.67	68.79	95.1	148.95	38.05
c96101_g1	K01051	pectinesterase	169.47	85.55	88.39	258.11	437.77	47.77
c98437_g1	K01051	pectinesterase	72.11	3.01	11	30.78	63.27	15.24
c93939_g1	K01051	pectinesterase	47.52	8.1	5.71	109.67	36.2	2.68
c102453_g1	K01051	pectinesterase	34.42	5.45	12.72	25.07	52.92	10.69
c70146_g2	K01051	pectinesterase	16.08	4.11	5.44	4.85	8.84	2.46
c70146_g3	K01051	pectinesterase	11.04	3.17	4	4.18	8.43	2.34
c63900_g1	K01051	pectinesterase	6.18	0.43	1.5	1.78	6.17	0.86
c54822_g1	K01051	pectinesterase	6.04	1.01	1.69	4.71	6.61	1.47
c101100_g1	K01051	pectinesterase	4.24	2.19	2.61	3.44	5.65	2.11
c111707_g1	K01051	pectinesterase	0.09	2.01	4.43	0	0.1	1.81
c104336_g1	K01051	pectinesterase	122.92	128.34	125.6	202.92	153.19	97.46
c106086_g3	K08679	UDP-glucuronate 4-epimerase	69.8	43.14	54.28	61.5	57.32	83.66
c94957_g1	K08679	UDP-glucuronate 4-epimerase	22.28	11.85	11.44	17.48	17.57	8.15
c103681_g1	K08679	UDP-glucuronate 4-epimerase	5.88	3.19	3.63	5.56	3.78	10.61
c103478_g2	K00012	UDPglucose 6-dehydrogenase	31.22	11.13	12.92	27.52	40.59	11.45
c103478_g3	K00012	UDPglucose 6-dehydrogenase	29.39	11.44	12.35	24.93	44.45	13.28
c98613_g2	K01193	beta-fructofuranosidase	14.09	2.1	5.88	11.35	6.16	10.42
c98613_g1	K01193	beta-fructofuranosidase	8.34	1.38	4.45	7.14	4.78	8.4
c103377_g1	K13648	alpha-1,4-galacturonosyltransferase	21.25	12.61	11.81	17.37	20.69	14.36
c102511_g1	K13648	alpha-1,4-galacturonosyltransferase	5.88	2.99	3.44	5.87	6.22	4.61
c103827_g1	K13648	alpha-1,4-galacturonosyltransferase	7.1	4.22	5.61	7.86	7.31	6.77
c105559_g1	K13648	alpha-1,4-galacturonosyltransferase	4.88	2.32	2.25	3.79	4.63	3.1
c106439_g2	K00975	glucose-1-phosphate adenylyltransferase	8.52	4.87	3.27	13.06	7.08	35.27
c106439_g3	K00975	glucose-1-phosphate adenylyltransferase	8.14	4.52	3.59	11.68	5.78	24.32
c102691_g1	K00975	glucose-1-phosphate adenylyltransferase	15.38	60.12	35.1	22.5	42.25	10.51
c97474_g1	K00847	fructokinase	1.66	0.07	0.16	0.27	0.6	2.39
c79789_g1	K01184	polygalacturonase	1.84	0.43	1.51	0.87	0.39	0.85
c104152_g2	K01835	phosphoglucomutase	0.21	0.79	1.13	0.55	1.01	1.75
c69899_g4	K15920	beta-D-xylosidase 4	0	1.55	1.22	0.03	0	0.63
c86676_g1	K00700	1,4-alpha-glucan branching enzyme	6.49	11.99	8.4	8.09	11.53	11.09
c107749_g1	K16055	trehalose 6-phosphate synthase/phosphatase	4	12.14	17.24	9.5	9.94	15.64
c108727_g1	K16055	trehalose 6-phosphate synthase/phosphatase	5.91	14.21	13.77	10.66	14.89	22.59
c101233_g1	K01087	trehalose 6-phosphate phosphatase	2.07	11.07	5.71	9.28	2.4	3.18
c104832_g2	K16055	trehalose 6-phosphate synthase/phosphatase	8.19	19.3	27.02	17.7	20.29	21.25
c107749_g4	K16055	trehalose 6-phosphate synthase/phosphatase	7.41	18.81	30.32	16.28	14.75	21.42
c108081_g1	K16055	trehalose 6-phosphate synthase/phosphatase	11.35	22.88	34.15	27.15	17.97	29.95
c107749_g3	K16055	trehalose 6-phosphate synthase/phosphatase	8.61	23.35	44.93	17.3	18.47	21.73
c105466_g1	K00695	sucrose synthase	10.26	25.07	26.09	25.7	39.85	43.41
c101727_g1	K01176	alpha-amylase	4.22	37.97	30.96	62.54	27.61	9.14
c101727_g2	K01176	alpha-amylase	2.54	51.13	39.66	86.27	31.26	4.56
c106357_g2	K01194	alpha,alpha-trehalase	12.63	32.74	57	16.51	17.04	27.2
c108270_g1	K00696	sucrose-phosphate synthase	19.67	54.11	55.5	114.71	72.02	19.63
