# Supplementary material for: Comparative transcriptome analysis of two reproductive modes in Adiantum reniforme var. sinense targeted to explore possible mechanism of apogamy
Source: BMC Genet. 2019 Jul 9;20:55. doi: 10.1186/s12863-019-0762-8 (PMC6617869; doi:10.1186/s12863-019-0762-8)
Supplement: Supplementary file 8 — Data S1. Sequences of genes involved in starch and sucrose metabolism pathway in gametophytes. (TXT 113 kb) [file 12863_2019_762_MOESM8_ESM.txt]

>c102691_g1
GAGTTTGGAGCCTAATCAGTTATAGCAGGAAAGAAGCTCTCTCTTGACAAACCAGCTCTTCTGTGTGTGAAAGAGCTTGA
GCCTCACATCTGTGCAGCACATCCATCATCTTGGCGCTATCACCTCCAGTTCTACTGGAACAAGGGTATGGCGAGCAAGC
CTCTATACTGAACATATATATATTTGCGCACACTCGGAAGTCTCGATCGCAGCAACATTATAGGTTTCTAGCTCTCTTCC
CATTTCTTCCTCGTTCGTTTCTTTGATCCCGTAGCAAAAAGTGCTTGGCGCTATCCTCCCTTTCTAGATTAGTCCTCGCT
CTTGCGTTGCCTGTCAGCCTCGCTTCTCTTGCAAGGTCTTCATGGCTGCTTCTCCCACTTCTGCTTATGCACAGAACATG
TGCATTCAGAAATCATCCACGCAAGGTCGCTCTAATTGCTCCCTTCCTCGGAAACCCTCATCTAGCATGTGCAGCAGATC
GGAATTTTTTGGGAGCAAAGAGGTTGGGCCTTCCCTTCAACCATCGGTTGCCATCAGTACGCAAGCTCAGAATAATTTTT
CCCCTCGCCGTCATGACAGAGTCGATCAGAAGGTGTTCGCCTCCTCTCTACTTGTCGATGTTACAAAGGAAGTACTGAAC
CATGTACCTGCAGCGATTGAAAGGCCAAGAGTGGATCCCAAATCTGTTGTTTCTGTCATCCTGGGAGGCGGAGCAGGAAC
CCGGCTCTTTCCTCTTACAAAAAGAAGAGCAAAGCCAGCTGTTCCCCTAGGCGGTGCTTATAGGTTGATAGATGTGCCTA
TGAGCAATTGCATAAATAGTGGCATCAACAAAATCTACATACTTACACAGTTTAACTCAGCCTCACTTAACCGACATCTT
GCTCGAACTTATTCCTCTGGCAATGGAGTGCATTTTGGTGATGGATTTGTTGAGGTGCTGGCAGCAACTCAAAGACCTGG
TGAGGCTGGAATGAATTGGTTTCAAGGAACTGCAGATGCTGTTCGTCAATTCACTTGGCTATTTGAGGATGCTAGGAATC
AGAATTTGCAACATGTGCTCATCTTGTCAGGCGATCACTTATATCGCATGAATTACATGGATTTTATTCAGAAACATCAA
GACTCTGGAGCAGATATAACAGTTTCTTGTGTTCCAATTGATGAGAGCCGTGCGTCAGATTATGGACTCATGAAGATTGA
TGGCAAAGGAAGGGTTGTGTCGTTCAGTGAAAAACCCAAAGCATCTGAGTTAAAATCTATGCAAGTGGACACAACAGTTC
TTGGGCTTTCACCACAAGAAGCCAAGGAAATGCCTTATATTGCATCAATGGGGATTTATGTTTTCAAGGTGGAGATCTTG
TTGAAGTTGTTAAGATGGCGATATCCAACATCAAATGACTTTGGTTCTGAAATCATACCAGCGTCAATCACGGAGAACAA
TGTTCAGGCATACCTCTTTGATGACTATTGGGAAGATATCGGAACAATCAAATCTTTCTTTGATGCAAATTTGGCTCTCA
CGGAGCAGCTGCCCAAGTTTCGATTTTATGATGCTGCAAAGCCTATTTTTACTTCTCCACGTTATCTTCCACCAACGAAG
ATTGAAAAATGCCGGATTGCAGACTCTATAATTTCGCATGGATGTTTTCTTAGGCAATGCAGTGTTGATCACTCAATTGT
GGGCATTCGGTCCCGTCTTGAATCTGGAGTTGAACTGAAGGATGTGATGATGATGGGTGCTGACTTCTATGAAACTGAAG
TTGAAATGGCTGCCCTTCTTGCGGAGGGGAAGGTTCCTGTGGGCGTGGGGGAAAAGACTAAAATCAGGGATTGCATAATT
GACAAGAACGCAAGGATAGGCAGAAATGTCGTGATTGCAAATAAAGATCATGTCCAAGAGGCAGAGCGGCCAGCTGATGG
ATTTTACATACGTTCAGGCATAACTGTGATTTTGAAAGATTCAGTTGTCAAAGATGGGACAGTGATTTGAGTTAGAAATC
AAAGTGGGGTGACAGAGCATTTACCTGCTTTTGTCTGGCTAAATCTGAATGTCTTGCAAAACTGGCAGGGAATGGAATCT
ACAGTATAGTTAAAAAACATTCAGAACTGAGGGGATCTTACCTCCAATGAGAAGCTGGTCCTCCAGGTATATATATTACA
AAGCAGTATCCACAAAGGAAGGTTGTTTATATTGTGTACAGGATGCCTCAATACTCATGATGTATTTTTAACAACCGCTC
AACATCTATAACTTACACCTCATGCGACATATGAGTGTAGCAATCACTTCATATGACATTCCGTAAACTTGATTCAATAA
TCATAAGCTATCATAGTACATGTTGCAGCATTAAATCACAAATTTTGCGTCATAACGCCTCTTGTATCTGTGGCCCTGAT
CTTCCTTGATAGATTAAAG
>c103478_g3
CTCCAGTGTCCTTCTTGAAGGCAAATCCCAAAATGGCAATCTTCTTACCAGACACTGTATTAAACATGGACGCCACAACC
CGCTTCACAAAGCGGGACTTTTGATAGTCATTTATCTGCACAACTTGCTTCCAATAATTTGCAACCTCAGTTAGCCCATT
GCACTCACAGATGTAGACTAGATTAAGAATGTCCTTTTGGAAGCACGACCCACCAAAACCAACACTGGCATTCAGGAAAC
GTGAACCAATGCGAGAATCCTTACCCACCGCATATGCAACTTCAGTCACATCGGCACCTGTAGCTTCACACAATGCAGAC
ATGGCATTTACGGATGAGATCCTCTGTGCCAAAATCGCATTGGCGGCAAGCTTCGAGAGCTCTGCAGACCATAGATTCAT
GGTGATGATGCGATCTGTGGGCACCCAATGAGCATACACATCTTTAAGAGCTTGTATGGCTTTCTGGCCCTCGCGAGTCT
CCCGGCCACCAATAAGCACACGGTCCGGTTTCATCAGATCTTCAATGGCAGTGCCCTCTGCAAGAAACTCAGGATTTGAA
AGGATTTGAAAGTTTACCCCATTGCAATTGTGGTTGAGAATCTTCTCAATTGCCTCTGCGGTTTTCACTGGAACTGTGGA
TTTCTCCACAACAATCTTGTCGGATTTTGACACATCAGCAATCATGCGAGCGGCACTCTCCCAATAAGCAAGATCAGCAG
CCTTACCAGCACCAAGGCCGCGAGTCTTGGTAGGTGTGTTGACAGAGACAAAGACGATCTCAGCTTCTGCAACATGCCTC
TCCACATCTGTGCTGAAGAAGAGGTTCTTGCCACGACATGCCTTCACAACCTCGTCGAGGCCTGGCTCGAAGATGGGGAG
GTTGTCACTGTTCCATGCATTAATACGCGGCACTGCAATGTCAACCACAACCACTTGAATGTCAGGGCATTTAAGGGCAA
TCATGGCCATAGTCGGCCCGCCTACATAGCCAGCCCCAATGCAGCAGATCTTCACCATGATTGAAGCAGGCGAGAGCTGG
AGAGGCAACAGAAGGACAACAAGTGAGCAGCAGATCTACGAAAATGTGTATCAGGAGACCGCAAGGAAATGTGCGTTAGT
TGAAATGTATGCGTGCGCGAATGCGCGTCACTGTGTGTGCTTCAAGA
>c105559_g1
AAAAAATGTAAAAAACCTGAAGCATCTGATTAATGCCTCAAAAATAATGAATGCTGTTATCCAGAACAAAATTGTGATTG
CTAAGCACCGCCAATGCTTTGTACACAACAAAGCGTCTAGTAAGGCATCTTCACATGTCTGAGGTCCTACCTGTTTACTT
CCATTAATGTCTAATATGGTTACAATCTGCATAACATGTTTCTGACCTTCACACACAGCCTTGTTGTCCACCCTTCTAGG
AGTAATCTGAGTTAACTGCTAATCTGCTTGATCTCTTGATAAAGCACCATTACCAATTCAAGAAAACAATTTGCAAGACT
TGGTGAGATCAGAGGCACCATGCTGAGATACAGCTACCAGATCTGACTCACCTTCCAAACATATGGCATTTGACAGCTTT
AAAAATGATCAAATTTCCTCAGGGTATGGAAAAGCTTGCTGGTAAAATAGTAGCCATAGCTGGTTGTGACAAACATGACC
TTGACTCAAAACCTTCCACAGAAAAAGCAGAACATTTTGAAGCCACATTGCATGATCAAAACCGCATGCAACCAATAACT
CATTTTTCCTAGCTGGAATAAATTATGCACGTTGCCAGCACCTTCATAGAAAGCAATTTGGACAGCCTAACCCATGAGTA
GATAGACTCTGAGATATGCCTTCAAATAACTGCGGTGTGCAAAACCAAGGCCCCAGTAATGTAATAGCTACAAGGCCTTG
AATCAATGCACATTGCACTGCTGCACAAAAGAATGATCATAGTTCACATATTTCTCCCATAAAGGTTTGTAGCTGCTCAT
TGCTAGCTTCAACCATGGCTTCATGTTTCCATTATAATGGATAACAGCACCTGATTCAATGACTTGTGGATCAACGTTGG
GATCATAGCCTAGGCCCAATACATGCCATTCACGGTCCAGAGGCTCTGTTAAACCATAGAATGTCAAAAGACCTGGTGGT
AATGTGCCAAGCTTCCACAGAGTTCTATCCACGTTCTGTTTTTGCCAGTAATGGTATCTGCTGGTGACATTTGCCTTCCT
CCAGGCTACCAAGTCAAACACATTCATTCCAAAGGCCCAGCCACAAGCATCAGGGTCAAAGTTTGCCCTGATCTTGGGAT
GCGAGAAATTCAGATATTTGTGGTACCTGTGAAAAGATTCTAAACAAGTCTCGACAGCACCAATGACATTGCCATGCAAA
TTCAAAGAAAACAACTCTCTTATGTCCTTTTGAACCACGACGTCATCATCAAGAAAAACAACCTTCCTCAAGGCAGGATA
AACTTCAGGAATATAAAATCGGAGATGATTCAGCATCGACAAATACTTTGGGTTGCGAAATTTCACTGCACTCTTGGGAT
CCTGAGCTCCCTTGAAGTAATAACTTTGAGTTTCTGCATCCAGTAGCTGCTTCATCACTGGCACGTATGAAGCATTTAGC
CATGTGAAGCTGTCAATATCTTTCACTTCCACAGTTGCCCCCTTGTAGTTGTTCATACCAAACCAAGCCTGCATTGCCCC
AAAGTTCACTTTGTCAGTGACCAAGTGAAACACATACTTCTCAGGGTGCTCTGCATTCAAAACAGTAGAATTAACGACAA
CAGATGTTGCCAGCACGTTGTCTGAGAATATACAGAAATGATACAGGCTGTTGTCTGTGAGCTTAGGAGAGTGTATTTGC
CTTGCCACCTGACTCCTAAGATCTGGGTCTGTGGCCCATTCCATTGTCAACCTGCTTCCTAAGCAATACAGCCCCTTTGG
AACAGCCTCAGCAGCAAGCTGACCAAATGTGGTGCTCTGTAGGGTAGCCGCATTAATTTTCTCCTCTAGCCCTTGAATTT
GTGCTTTGAGTCTCATGATCATTGTTGCACTGTCAAAATGTAGCTCCTTCGCCTGATATAGCAGTAAAGCAAGCTCCCGC
ATCACAGGTTCAGCCTCCCGTAAAGTTAACGGATAGCCTCTTGTTGCTGATTTGGACAGAAGTTCCTGACAAGCACGTAT
TTGTACACTAAGCTCCCATGCAAACTCAAGGTTGTTGTACTCCTTTGCCATCACAACATACGACTTTGCCAGAGTCATCT
GATCGCCAAGCTGCCTACTTACAGAACTTGCACTAAGCATCTCCTCTGTCAAATTCAATGCATCTGCACTTGCTTTACCA
GCTGAAACCTCCTTGACAACCTGCACCTGCTTGGATGGAGAAGGCAGACCTGGATGATGATACTGAGCAACGATAACAAA
TAAAAAGATCGCAAGAAGACCTGCAGCAGCAACAAGATAGCCCCGAGCAAAGCGCCTTCGTTGTTGACGCCATGGATCGA
CAGTTTTGCGCCCCATTATGGAAACACTGAACCACTTCGCTCGTGGATACACTAGATAAGGTATTTCCAGCAGACCATTA
TCACTTCAATGGGGATGGACTCCCTTGTCTGCCTCAATTTTCTTTGGAAGTCCAGAGTGAACAATGCAGGCTAGCAAGAC
CTAGCCCTGCAAAAGAACGTGCACCGGAAGTTTCGTAGAGTGTGGCAAAATAAGGGAACTTTCCAGTGACTCCTGGATCA
AGAAAAACAGTGATCTTTGATTCTGTGCAGGTAGAATGAAGGATTGAGCAGTGTAAGGTTGATTAACGCCAATCACACAA
GTGCCTTTCAGAACAAGTAATCATCATACGACAGGACTGTTGGTTGCCACGAGCACTAGCTCTAGTCGCTTGACGCATAC
GGCGAAGATCTACTGTGTTCATTCACCCCCCAAAATGCAAGGTTACGTGATGCAGAGTAGCTGCCTGCCTGGATCAAGCC
TTATCATTACCCAATTGCTGAAGCAAATTGTCTCCTCGTGTTGCAATGCGTGATCAGAGGTCAGATCTGATTCAAACTTG
CCTTCAGATACAGATACAAGCTTCAGCTTTCATGACAGTAGTACGGGAGCTCTCTGCTTGCCTCAAAGCCCTGATCCTGA
GCCCGGCTTTCAGGCATTGCCAAGAAAGCGTTAAGTTCCTGGAAACTTGAGAGAATGGTAACTGCTTGAATGGGTGGCGT
AGAAAAACGGCAAAGGAGGAAGCTCCGGAGACTATGACAACAAAAGAATGACCAACAAGCTTACGGAGAGAGAGCAGGCA
TTGATGAAGGCGGGTAGACTACACTCCAAGCTTGACAGCCAAGTTGCTCGACTGTGTTGCGACATAGATTTTCCCTCTCA
ATTGCAATCTTAA
>c98437_g1
GAGAGAGAGAGAGAGAGAGGTGTGCGTGTGAGTGTGGACTTTTGTATGTGGAAGGGTCATGGCAGGGGCACGTCAGGGAT
GTTGAGAGATGTGCGTGCGGGATGGGATATAGCAGCTTGCCTCCTCTGTAGTTGTGGTCTGTATATAAATGCGTCGGAAG
GCAGGAAGGGGGGCTCATCCCAAGGCAGCAGCATAGGGGCAAGAGCGCACATAGCCGGAGGCAGGTGCGGACGCGGAAGC
TCTTACCGCTAGCTGCATTTGGGTAGGCCAGGGCGGGAACGAACCCCAAGGAGATAAACCTCTGGGTAGGATATATTCTC
GCTCGGAATCTTTTGTGATGATGAGGATGTGGGTGGCGCTGCTAATGCTGGTGCTGATCAGCAGCAGCAGCAGCCGGCTG
GCACAGGCTGACGTGGACGATGATGACGCCAGCTACAGCAGCTGGCTGGACGAGATGCAAAAGACGTCAAGCCCCGAGGA
TGTGCAGCCGGGGCAGTACAACACCAATCACGATGGGCCAGCTGGCAAGACGAAGCGCCAGAACCTGGAGGTGACGGGGG
GCGCCGCCGCCGCCGCTGCAGCGCCCAAGACTATCGTGGTAGCCAAGGACGGCTCCGGCCACTTCACCAGCGTGCAGGCC
GCCGTCAACAGCATCCCCAAGTCCAACAAGCAGCGCGTCGTCATCTCCATCAAAGCGGGCATATACCGGGAGAAAGTCAA
AGTGGATGTCCCATGGGTGACATTCCAAGGAGCAGGCCCAAGATTGACAGAGATCCAATGGGGTGACATGGCCTCCACGA
AAGGACCAGATGGAAAGCAACTCAGCACTTTTGGTTCTGCATCAGTGGCTGTCAATGGTGACCATTTCACAGCACGAGAC
ATCTCCTTTAGGAACACGGCGCCTCCTCCACCAGGTGGGGCAGATGGGAGGCAAGCAGTGGCATTAAGAATAAGTGGAGA
TTTTGGTGCTTTCTTCAATGTCAATTTTTATGGTGCTCAAGACACTCTTTACGACCACAAGGGCCGCCACTACTTCTACC
GATGCTACATTGAAGGATCAATTGACTTCATATTTGGCAACGGTCGTTCTTTCTACATGCAATGTCGCCTACATTCCATT
GCAAACCCAAGTGGCTCTTTGACAGCACAAAAGAGACAGTCAACAGACGAGAATACAGGTTTCTCCTTTGTCAAGTGTGT
CGTAACTGGGTCAGGCTCCATCTACTTGGGACGTGCATGGGGCCCTGCCTCTCGTGTGGTCTTTTCTCTCACCTACTTTG
ACAACATCATTCTGCCCCAAGGATGGTTTGATTGGGCCGATCCTAAGAGACAGAAGACTGTCTTTTATGCTGAGTACAAG
TGCTTTGGCCCTGGTGCAAATAGAGACAAGCGTGTTTCATGGTCACGTGTGCTTACTGGCGAACAAGCCAAACCTTTCTT
GCATACCGGTTTCATCAATGGTGAAACGTGGCTCACTTCTACTTGAGACTATCAGCTCCACTAACAGACACACCCATGAA
CAATAAACCACCCAACATTCCTTTGATATTCTTACGATTCAACATTGATTTGTGTCCCATGTCAATAAGCCAACTCTCAA
AATACTATTAGCATCTCAAAATAAAAAGTCCCAATTGTGCAAATTCATATCTAATCTTTGTTGCACATTTTTGCGCTTAA
CTTAGTGCTCTA
>c70146_g2
GTTCCAGAACTGCGAGCTGGTGGCGAGGCTGCCGATGCAGGGGCAGCAGAACACGTATACAGCACAGGGGAGGAAGCTGG
AGGCGGATGTGTCAGGGTATGCGTTTCAGAATTGCACAGTGACGGGGGAGGCGGCGATAGCGACGGCGGGGTACACGGTG
GGAACGTATTTGGGGAGGCCATGGAAGGAGTATTCGAGGGTTGTGTTTCTGCAATCGGAGTTGCAGGGCTTGGTGGATCC
AAAGGGGTGGCTGCCATGGAATGCAAGCAACCCCTTCACAGACACTGTCTACTATGGCGAGTATGCCAACAGGGGAGGCG
GGGCGGACACTTCCCGCCGTGTAAACTGGACGGGCGTCCATCCCAACCTCTCGCAGGCCGACGCCTCGCTCTTCACCCTC
TCCAACTTCATCGCCGCTCAGTCCTGGCTCGACTCCCTCCAAGTCACTTATCAAGCCTCCCTATAGAAATGGCCATTTCT
AGTATATACATCCATCCAAATTCTAGTATAAATATCCACCCAATTTCTTTGCATTTCTCTTTTCTTTTAATAATAAATCT
GAGCTAGTTTAATAATATCACTCCCACATCCGCATGTCGCAAGGGTTGAACCATGACGGGCACGCTTGAAGCCCTTGACC
TTTACCGCAAGGCCAACTTTATTCTTCGCATATCTTCATTGATTTAAACCTCCCCTCTGCCAAATAAATTATTCACTCAT
TTAAAAATAGAATGGCTTGCATCAATTTGTCAATTCATACACCCATCAT
>c102300_g1
GAAAAATCTTTTAAACTTCGGATGTTCTTGCAACAATGCTCACTTCGAAAACATGCAAAATTTCAAGTCATTGAAGCGAG
TTCACTGGCAAGGTTCACAACCTCAAAACAAATTTTGACCTTGCAAGGTACCCCAATTGGGTAGATCAAAGCTTTACACA
AGTTGCTCATAGGTAAGGGCAAGGGAGTGTGGCCATTGTTATTTACCTCTTAACAAGTAACAACTCAAGATTGGCAGTAT
AAATGCTATATGTGTGACTATCTCGTCGGATAGATCTAACAGACTACTCGTCAGACCGCTCTGACGCTGAGTGATTGTAG
CCGATGCTTCTTCTTGTGCTAGCCTACACAAGTTGGGGTTCTTGCTCTCTTTTTGGATACCCAGAGGAGGATGCAAAATT
GTCCCTAGGCCTAGTATGATCTCTCTCTTGGACGAAATAATTATTATTAGAAGAGGAGTTGCTGTTCAGAAGTTGCTGAA
ACCAGAAGGCCGAGAGGCGAGGGTACCGCACCATGTCGTCATCCACGTAGAACAGCCCAAACCTCACCTTCAGCCCCAAG
AAGAACTCGAAGCCATCGATGAGAGACCACGCAAACACGCCTCGCACATTCCCTCCATCCCTGATGACTGAGCTCAATGT
TGCGTAGTAGGAGTAGAAATACTCCACCCTCTCAGTATCATTGACAGCTTGCTCCAAGGTCATATCACTAGAATCAATTC
CCCATCCCGTTTCATAGATGTACATAGGTGGGTTTCCGTATTCATCTTTCATGTAGTTCACAATTTTCTCAAAGCTCCAT
GGCACAGAATGCTCAATATCACCCTCACCAATTACTTCGCCTCCCCTATAGGCTGCATAAAACGAATTGACAGTTAATGA
CAAGCATGCATAGGCAGCCACAGTTGCTCGGACGTCAAACAAACAAACAAGAAAGTAAGTAGTTCCCCTAGTTTCTTGAG
TACTTACGAGTTGTGACTACACGCATATCTTGGAAGTAGCCATCATAAAAAGTTTCCTCCTCCACAGTCTTATTAGTAAC
ATACATGGCAGTCACCGCATTGATCCCCACAAAATCCATAGAGTTGCGCAAGTCACGTGCCTCTTCTTCTGTGAAGCTTG
GTAATCGCGATCCCAACATAGATCGCATTGTCTCTGGATATTCTCCACTCACAAGAGGGTCCATGAACCATCCAAAGAAA
AAATCTTGTGCCCGCTTCGTGGCAGCTAGATCAAAAACATCAGTGACATTGAGGGGCTCATACCATTTGAACCACAAAGC
CATCCCTACATAACCTCCCTGAGCAGCCTGATAAGTGTTCTTATAGAGCTTGGCAACCGCAGAGTGAGCAAGAAGAAAGT
TATGAGCCACCAGGTAAGGCTCCGTTGAAGAATTACCAACAGTGCAATTGCCATAAAGTCCATAACCAGGAGTGCATCTC
CCGGGTGGGCTCTGTGTGGATGCATATGCCAAGGTCACATAGTCGTTAGGCTCATCAAGTGTAACCCAATACTTGACGCG
ATCACCAAATGCGGCAAAGCAGACATTTGCATATGCTATAAAATCATCTATGAAATAAGGACTCAAGAGGCCGCCATATG
CATCTTCCAGTGCTTGGGGATGGTCCTCGGCCCAGAGAGTCACATGTGGCTCAATGCCATTGTCAAGTAGCTTGTCAATC
AAGTCATTGTAGTGCGCTATGGCTTCTGCGTTTGGTGTTCCTGAGCGATCAGGAAGGATTCGGGTCCATGCAAGAGAGAA
GCGGAATGCATCCATGCCCATGAACACCATAGCTTCAACGTCTTCCTCATAGCGAGCATATTGACCTCCGGCGTTCATCG
GAAGCGTTCCATCAATTACGACTCCGTCTTCCTGAGCATAGAAATCCCAGATGCTGTCTACTTTTCCGGCGCCTGCGCCT
TCGTGCTTAACAGCGATGGTGAGGGCGCCGAAGACGAAGTCCGCAGGGAAGAAGCTGCGGTCGAGGTAGGTGTTGTTGGG
GAAGGAAGGTACAAGGGAGCTGACATGTGGAGGGTGGGGCGCTGCAAGTGCAGGCCGGGACAGAAGGAAAACGAAGAGAA
GGCAGCTAAAGATGAGCTGCTGCAGCTCCATAGTGTCGAGGGTGGAAGACTACCCCGGCTGGACGAACCGAGATCAGGAC
AAGTGATGCTTAAAACTCCCTTCGAATCGCGAGTCGCGACGTTGGCTTGCTTTACCTGAAGGAGGAGGAGGAGGAGGAGC
CGCAGGGGAGTCTCGT
>c99935_g1
TAGCGGAGTACTCGTGCGCTTGCGCTTGCCCTCCCGAGTCCTGTGCCAGCCCACGAGACTCTACTGCTCAGAGGGTTTTG
CGGCTCGCTCCTCATGGCGCAACCCCTCCCTCTCCCCTACAAAGCTCCTCGCTTCCGCGCTCCCCCCCATCTAGTTCTGC
GACGTCACCATGGCGCTCACCTCCTTCCTCCCCCTCTTCTTTTCTTTCCTCTCCGCTCTGATCTCGACGCTGCCACATGC
TGCGTCCAGCCTTCCCCCAACTCTTCAGAAAAGCGCAGGCTCTCTCTCGCAGGCGACGTTTCCCAACAACACATACCTCG
ATCGTAGTTTCTTCCCCTCCGGCTTCGTCTTCGGTGCCCTCACGCTTGCAGTCAAGCATGAAGGCTCTGCAGCAGGCAAA
GTTGATAGTATCTGGGACACGTATGCTCTGAAAGATGGAATTGTGCTGGATGGCACCATTCCTGGAAATACTGGAGATCA
GTACTCTCGCTATGCGGAAGATATTGAAGCCATGGACATGATGGGCATGGATGCATTCCGTTTCTCGCTTGCATGGACTC
GAATTTTCCCGAATAGTTCAGAAACGCCGAATGCAGAGGCCATTGCGCACTACAATAGTTTGATTGACATGTTAATTGAG
AAGGGTGAATGCTCTCTGTATACCTTTCCTGGGGGTTTGTGATACTAAATGGATAGGGTTCTGAAGTGAGTTTTTTCTGC
AGGTATTGAACCCCATGTCACTCTCTGGGCTGAGGACCACCCCCAGGCACTAGAAGATGCTTATGGTGGTCTTTTGAGTC
CTCAGTTCATGTATAGTTTCTTAAGCTCGTTATACGGCTCGATTAGGGGCTCGAATTTCTATGAGGCCCCACATTCACTC
TTTTTCTGTCATATGATGTTGTAGAGATGATTTTGTTGCATATGCCAATGTCTGCTTTGCTGAGTTCGGTGACCGCGTAA
AATACTGGGTTACTTTTGATGAGCCGAATGACTACGTGGGTCTGGCATATGCTTCTTCACAAAGTCCACCAGGCCGATGC
ACCCCAGGCGTTTATTTACATGGCAACTGCACTGAAGGTGATTCATCAACAGAACCCTACCTGGTTGCTCATCATATTCT
CCTTGCTCATTCGGCAGCCGCCAAGCTTTACAAGGACAGCTACAAGGTCGCTTTGGTTCTCTTTCCAGTGGTTCACTCCT
TGGTCGGTGTCCGTAACCATTGACTGTGCTTTTACTTGCTCTCAAAAATTGTGTGTGCTGCCACAGTCTGCTCAAGGAGG
GTATATTGGCATGGCCCTGTGGTTCAAGTGGTACGAGCCGCTCAATACCACAGAGATTATTGACCTAGAAGCTGCCAAGC
GGGCTCAGGACTTCTACTTTGGATGGTTTATGGATCCTCTTGTGTCTGGAAATTATCCACAGAACATGCGAAATATGTTA
GGACCTCGGTTACCTTCCTTTACAGAGGAGGAGGCAAGCTACTTGCGTGAATCTTTGGACTTTGTGGGGATTAATGCTGT
GACTGCCACATATGTCACTAACGGCACTGCATTGCAAGATATCTATGATGGTTACTTCGAGGATATGCGCATTGCCACCT
CGCCCTATAAAGATGGTGTGCCAATTGGTGAGGGCGAGAATGAGTATTCTGTGCCTTGGTGCTTTGATAAGATTGTGGCC
TACATGAAAGATATGTACGGAAACCCACCTATGTACATCACTGAAACAGGATGGGGCATTACGACAGCACCCACATTTGA
TGAAGCCCTGAATGATACAGAAAGGGTCGAATATTTCTATTCCTACTACTCAACGTTAAGCAATGCCATTAGAAGTGGAG
GAAATGTACGTGGCGTGTTCGCTTGGTCACTCATCGATGGATTTGAGTTCTTCTTGGGATTGAAGGTGCGGTTTGGGCTC
TTGTATGTGGACGAGGCCATGGCGCGCTTTCCGCGACTGTCAGCATTTTGGCATCAGCAGCTGCTTAGGAGCAATACAAC
AGCATTTTCCGGCTCTAGTAACGAAGGAGACATGACCACCCCGTTATTTGTGAGCTAAGAATGGAAGAAAACATGAATTG
AGGTGTTTTATCAAGTTGATGCCCCACGAGCAATTATACATGAGAGCGGAAGAGGTAGAGTGAAGGGTGGGTTTTTTCTC
AGCGGGATTTGATACAGCCTTCATTCAGACAAACTTCCCACAAGCGAAACCAAATTACAATACTCATCTCACGTTGAACA
TACATACTAACTCACCTTGACAGACTATCCCCATTGCTTTCCCAAGCTAATTTTGTACCCAAGTCACAAGAGGTAGGAAG
AGCCGTCTTTGCTTCCCCTCTTTCACAGCTTGACAGAAGAGAAGGGGTTTACATTATCGCAGACTGTTTTGGGCCCATTT
GGATAAACAAAGATATCAGCAGTTCAGACCATGTATATGCTTTAGAAGAAATGCTTTGATTCTTTGGACTTTTTAATAGT
TACCTCTAGAAATGTGCATGCATGTGCATATACGCAGTATGATCTGGGAGTGAAATGAATAGTGCACGTGCACGAGTGCA
CACTCTCTATATGATTTGGAAGAATAACATCTTCAAGTAATTAAGTTTTGTAAATGATTGTTAGAAGCCAG
>c104388_g5
ATTATGCCAGCCTGGCTTATGCATCCACACAGAGTCCACCCGGACGCTGTAGCAGCAATATCATAACCTATTTGTTACGC
AAATGCACTGTTGGGAACTCTACAACTGAGCCTTACATCGCTGGCCACAACTTGCTTCTAGCGCATGCAGCAGCAGCTCA
ACTTTACAAGCAGGAGTACAAAGAACAGCAGAAGGGCTTAATAGGCATAGCTCTCTGGTTCAAATGGTATGAGCCGATAG
AAACTACAAATCTCGACCATGTTGCAGCAGCTCAGCGTGCCCAAGATTTCTACTTTGGCTGGTCTGTGAAGTGGTTTTCT
TCTTTGTTTTCAAATGTGAGATAGCTAAATAGACACATACATACAGAGATTTGAATCTTACACACATCTGTTCCCTCCGT
ACGTTTGCATCTCATGTTTGCTCTGTAAACTATTTGCATCTAATCTAATTGTACAAATGACAAATGTTCTTGAAATGACA
TTAGTATGTAGCCATTTGACTTGAATATGGGACTTGTGTCTTCATATAGCAGAACCAGCACCAGCTAGATTTTATTTGAA
AGTTTTTAGGTCCCCAAATGGAATTGAGCAAAAATATGCGAAGCGTTTATAGAAGCTAGCATGATAACTTGCCGTTATCT
TAATATGGAGAAGCATGGCTTACTCTCTTCTTACAAAAGTAGTGGAAAAACAGAGAGCGGTGGACCAAATACATATACAA
CGTATTTCAGAAGCCATCAAATGGAAGAATTCTTTGCTAGATTGTGGATAATCCTTAAATGAGCTGCCAATGTGGGTTGA
AACCTGTAACCTTTTTAATTCTCAAACTAGCTGTGGTAGCCTTACCTGAAGTCAGGCTTTGCTAATTCCGTTAGTTAAAT
AGATTCTATAGAAGAGGTTAGATTCACTTCTATTATGTTAACAAAAAAATTCTAGGCAAGTAGGTCCTAATATTATCAAG
AGACAATATTTGGATTTTGGAGGGTATTTAAGTACACAGGCAAGGGACTTTGTTTATCCTTTTCCTTTACGAAAGACACG
TGATGACTTCTGGTAGCTGTGCTTTTTTCTGATGTTTATGCGCTTAAATAAGGGCTGAGTTTCGTTATGCTTTCACATGC
ATTGCAAGCTGGTTGAGTACTGAAGCTAATACTGTACATATGCTACCTACTGTTTGACATAGAACTAAGTTGTCATTCTC
CCAACCTTGAAGTTGTGGTAATGTGAGGATTGACAAATCAGGTTCATGGATCCGTTAAGCTTTGGGGAGTACCCAGAGAG
CATGAGGACTCTGGTGGGGCCTCGCCTTCCCAGCTTCACGCCAACACAAGCAGCACAGCTGCGGGGTTCCTGGGATTTCC
TGGGACTAAATGCAGTCTCAGCCATGTATGCGCTGGACACCAGTTCGGTCTACCAAGATACTGAACTCGGCTATTTTCAA
GATATGAGGGCCAATGTTACAGACTATGATTTAAATGGTGTTGCAATTGGCGAGGGTTCTGCAGAGTTTTCAGTACCGTG
GTGTATAACAAGAATAGTGACATATATGAGAGAGCGATATGGCAACCCTCCCATGTATGTAACTGAGACAGGTTGGGGAA
TTCAATCAAGCCCTGATCTAGGAGAGAACCTTAATGATACTGAACGTGTGCAATTTTTTCACTCGTATTATGCAACTCTT
AGTGAGGCTATCAGGGATGGAGGTGATGTGCGAGGTGTGTTTGCGTGGTCCTTGATTGATGGATTTGAGGTGTTCCAAGG
CTTGAGTAATCGATTTGGCCTAGTGTATGTGGACGAGAACATGGAGCGCTATCCACGCTTGTCTGCGTTTTGGCATCAAA
TGGTGGTCAGTAAGAGCAACTCCAGTACTCTTGCCATAGCCACTCATTCTGCACTTACCTCTACAGCTCTACTTAAATGA
TATAACAGTACACACATTTATTTTATAGTGATGCCTTATTGAAAAGGTAAAGGATGCTGTTTTACTCATAATAATATGAG
TAGTGCTAGGTAAAGCTAAGGAAAGTTAATCCTCCTACTTGAGAGAAGTTAGACTGGAAGGGCCATCTCTTTGTAGCAAT
TTTTGGCCATCTAAAAACGGCATCAGAAAGTAATACAAAGGAGTGCTTTTATCTAGTCCGAGATATTCAGTGGAGTGGGC
AAGGTCTTTCAGAGAATTTTGTTCATTGGAAGTTTAAGAGCATTGAAGCTCAGAGTATTGCTATGATGTTGTCCAAGTTT
GTTCAATGCTGCTTTCCAATATAGCAAAGCGCTTTTCTTTAAAGATGCTCATGAAGACGGGGAACATCATTCTCTTGTGT
ACGCATATCGGTTACTTTCTGTAAAATTATTCTTGATTCTAATGCACTAGCCATTGAACTC
>c102300_g2
GTCTATATTGCACAATGGCTCATTTTCAATATAACTAATGATCTTCTGTGAGAAAAATTGCTCTCAAATATATTTTAGTT
TGAATGGTCTCTCATGTCCTCTCTTTCTTTCACAAATTCATGTGATAGACCAATGCATGATGCTGTTTCTCTTCACTCAG
AGGTTGCAACATTGTTATTGCTATTGAGATGCCTCAGCTCAGCCATTGAAGCTGGAGAAGATAATGTGGAGTTGCTAGTT
AGCAGTTGTTGAAACCAGAGGGCTGAGAGGCGAGGGTAGCGTTCCATGTCTTCATCCACATAAATCAGCCCAAACCTGGT
CTTCAGCCCCAAGAAGAACTCAAAGCCATCAATGAGAGACCATGCAAACACGCCTCGCACGTTTCCTCCCCCCCTGATAA
CTTCACTCAATGTCTTATAGTAGGAATAGAAATACTCCACTCTCTCTGTATCATTCAGATTTAGCTCCACAGACTCAGTA
AAACCAATTCCCCATCCAGTTTCTGTAATGTATGTAGGTAGGTCTCCATACTCATTTTTTATGTAGTTCACAATCCTCTC
AAAGCACCATGGCACAGAGTACTCGCTATCGCCCTGCACAACCCTCATTTGTACTATGCAACTATCAGCTTTCTTGCCAC
CGAAAACGGTGCATGAGTATCATGCCAATTGACACATGCTAAACATTTCTCACCTCACCAATCACTTCATCTCCCCTGTA
GGCTGCATGAGCATTTAAAGAGATGATGAGCACAGCCAATCACTTGTTTGACGCAAAGAAGGCGAATTACAGAGCAGAAA
TACTTCCCAACAGTCATCAAGAACTGACCAGTTGTGGAAATCATTATATCACTGAAGTAACCCATATTGGGAACCTCCCC
GCTTGTAACATACGCAGCAGTAACCGCATTAATCCCCAAGAAGTCCACAGAATTGCGTAGGTCGCGTGCTTCTTCCTCTG
TGAAGCTAGGTAGGCGTGATCCCACCGTAGACTGCATTGTATCTGGATAATTTCCGGTCACAAGTGGGTCCATAAACCTG
GCACATAAGTGTATAAAGCAGATTCATAGATTCATGGCTGAAGAAAAGGAGTGCACATGAAAACTTTTTAAACCATTGAG
GCCATCAGCTTTTGATCTCAACAGAGAAAATGCTGAATCATAAATAGTTCCAGCTGGTAAGAGAACCATTTCAGACTTAC
CATCCAAAGGAAAAATCTTGTGCCCGTTTTGCAGCAGCTAAATCGGTTAAATTGGACGAATCGAGGGGTTCGTACCACTT
GAACCACAGAGCCATGCCAATATAACCTCCTTGGGCAGCCTGCATTATCTATATGTTTCAAGCACAAGAAGAAATGCATT
CTAGAGCCACCCTGTCGGTGTGTACAAGCCAACCTTATAAGTGCTCTTATAGAGCTTGGCAGCTGCAGAGTGAGCAAGAA
GAATGTTATGAGCCACCAGGTAAGGCTCTGTTGAAGAGTTACCTACGGTGCAAGTCCCATAAGATACAATGCCAGGAGTG
CATCTTCCGGGCGGGCTCTGCGTAGATGCATATGCCAACCCCACATAGTCGTTGGGCTCGTCAAAGCTGATCCAATACTT
GACACGATCACCAAATGCAGCAAAGCAGACGTTTGCATAGGCTACAAAATCATCTATGAAATAGGGACTCAAGAGTCCGC
CATACGCATCTTCCAATGCTTGGGGATGGTCCTCGGCCCACAGAGTGACATGGGGCTCAATACCGTGGCTAACAAGTTTG
TTTATCAGGTCATTGTAGTGGGCAATGGCTTCTGTGCTCGGTGACCCCAAGCGATCAGGAAAAATTCGAGTCCATGCAAG
AGAGAACCTGAATGCATCCATGCCCATGGACACCATGGCTTCAATATCTTCCACGTAGCGGGTATACTGATCGCCAGCAT
TCCCAGGAAGCGTACCATCCTGTATAGCCCCATCTTTTCGAGCATACGAATCCCAGATACTGTCCACTTTTCCTGCGGAG
GCGCCTTCGTGCTTAACCGCGAGGGTGAGGGTGCCGAAGACAAAGCCGGCGGGAAAGGAGCTGCGGTCAAGATAGGTGTT
GTTGGGGAAGCTGGAGGACACAAGCTGGGGGTGGGAGAGACCTCCATGATCATGATTGGCCTGCAGCAGCAAGGAGCTGG
AGGCTGGCCTTGCCGGAAAGTTGCTATCTAGAGCAGCAGCAGCTACTGAGTCCTGCAGGCAGAAGATGGCCAAAAGAAGC
TGGCTGACAAGCAGGATGTAGAGCTGCTGCGACGCCATGGTCACTGGCCAGCTCCAGCTTTGAG
>c101727_g2
CAAACATATTTAGGTGTAGCACTTCCCGAACAAACACCGCCCGTGTGACATCCATATGCTGTAAATTCTCTCATATACTG
ACAGAAGGGCTATGGCAGCATACATTCAAAAGAAAAGTTAAAAGCTTTCAGGTCATTCTCTCAACATACAAGAAAACAAG
CGTGTACAATTTAGCTATACATTGCGGTGTACTTGCATTCATCAAAGAGTTCATTCCTGAAAGTATTAGTCGTGTACCTA
ATAACTAGGCTAGAAGTCCATGTGAAGGAAGTTTCTTCTTCAACATGGCCATGTACAACCCAACTCAGAAATTAGCTGCC
CATCTCAATCAGAGCCAAGGAGGGGGAAGCTATATCACCATAGTACTTCCACATGTATTATCTGTGTAGCCTCACCATGC
CTCCTCCATTATTAATCTCCGGCTACTTCAGGCATGTTTATACCCAGTAAGTATGCAAATTCCACCAGAGATTGGTCATC
ATCCCTTGGAAGAAATGCTCATTGACAAAACAAGCTTCCTTTTCACGGCGCTGTGGAATGTCACTCTACTGGTTGATGAC
TTCCACCTGCCTTCGTAAAAACTCAGAGCTGTATTATCTTGTAGTTACTAATGTTCGGCAGAAGTCTACTTTAATTGCAG
CCTTCATTAGACGACGAATCTTCAGTACCCTCACCTCCCTCTTGTGAGTGCTGATCCACTGGTGGTGCTTTCTTCTCCCA
GATGCAATACTCATGCCCCACAGCAGCAATTTCCCATTCGTGTGAAGTTGGAGCTAAGTCACAAATGTCAAATCTCGGCC
CAATCTTCATCACTACCCGGTCATCAATGGAAGCTACATAAAGATCATGCTCTGCCGCGAGTATTGCCACAGAACTGTTT
GCCCTGATGTTGTTTCGTTTGCGGACGTTGATCAAGTTCATTATCTCATCTTTTAAGCCCCAGTCATAGAAATGGTCAAA
GAAAATGCAAGGAATTCCTGGATGTGTGAGGATGTAGGCGTAGCCCTGCATCACTTTGTCAGCTGGGAAAGGCCAGTGCT
GCTGCGTAGATCCAGTATCATGATTTTCAATGAAGGTGACAGACTTCTCAGCCCAGAAACCGATCATTCCAGGCGGTTTA
TTATTACAATCCTTTAGTCTCCAATACTGCCCATTCACAGCCTCTTGCAAAATGCCTTT
>c107749_g3
TGGCATAAAATGTGTTTCAATTTCAAGACAAGGACACAGCAACTATGTGTCGCAGTAGGAGCTTCATGTCCTGCTGGGGC
TTGCCAAAAAACGTGCAATCTGATAGTATGCATTCGCTATAAGGAGGATCAGTTTATGTCACGACAAGCTATTGATACCT
AGTTCATGTGGTCATAAGTTCATGTGGTCATAAGGTCTTTACATCTTTGTGTTAAGGCAATGCAGCTACACAGTGTCATT
TGACAGTGAGACGCCTCCATTCATCAAAAGGAGACGTGGTATCAGAGACGGCACAAAAAGAATTAAAAGAATGAAATCGG
CTTTCTACAGAAGCTGGTGACGAAAAAAGCCCTGAGGCCCGACTGCGACACCTGGCTGTGCAAAAGTTATCGGACCCTTT
GACGACAACAAGACACTTTATCACAATCACCAGAATTTTGCCCACTGGTGAGAACTTCGATCTGTCAACGCATGACTTTC
CTGTGAAAGAGAGGACCCTGAAAGACCTTGCAGCATCTTGAGCACCTCCGAAGTGTCCTCCACATAGTACTTGGCTTTAC
TGGGCTTTTGGCCAACAGTACACGCAAAGACCTCCGCCAGAGGCGTTTGAGGGAAACCCTCCATTGCCATTGCAATGCTC
TCAAACATGTCTTCATCCGATCTGTCATCTCCAATGCACAGTACAAACTCGGGAGGCTTCCCTACTTTTACCAAGGAAAG
TAGCAACTCTTCTGCAACCGTACCTTTGCTCACTCCCTGTGGCTTAACTTCCACTATATAATGACCACTCTTCACAACAA
CAGGCTTATTGGCAAGAATGCTTTCTAGATGGTCCTGTAGCTCTCTTGCTTGCCAGGACCCGAAATCAGGATCTGCATCT
TGATAATGCCACACCAGAGCACTCTCTTTTGCCTCAATACTTGACCCATCGGTACTCTCTGTGTAGCGTTTCAACACAGG
ATAAACTACCTCTTTCCAACTGAAATCTGATATGCCAATAGGGGAAATCCACTCCTTGTCTTGCTGCCACCTATTGAAAT
AGCCGTGTTCTGCTGACAAGCCCAGCTTTTTACATGCTGAAAACCAGTCTTGCAGGACACCCCGGCTTCTTCCACTAACA
ATAAATACGAGGTTGTTGGGATCACTGCAGAGAGCGTTTAACACAGAGATGACCTGTAAACTGGGAGTCTTGTCTATTGA
ATTGCATGGTACCATAGTGCCATCATAATCCAATAGTATCATTCTGTTTCTGGTCCTCCTATATGCAGATGTGATATGCT
CCAATGAGAGCTTCCGGAACCCCGCATCCAATGCCACAATCCTAAACCCAAATCCAAACCCAATACCCCAGCATCGTCGT
TGTGCATGATTACTACATCTCTTTTGCAAGTCTCCCATAAAGCTCCGAACCCAATGCGCAATGTCATGTGTAGTTATATA
CTTGTAGTGTTTCTCATGCCTCATTTCTTTCTCTGTCCCTGCCAAAGTGAGGGCGGTATGCATGGCTTCTGCTACATTGT
CTATATTCCATGGGTTCACCCTAATGGCTCCACTGATCATATCGGAGTTTATTGGGTGTTCCCCATCTCTAAGTGGAGCC
ATTAG
>c93939_g1
GGGCACTGAGCATTCACAGTCATAAGCCGCAGCACGTGCTCAAAGCTTTTGAGTAGCCATATGCAGTTTTGCAGCTTCTC
CTCTGTTCCCAGCTTTTAGACGATGAAAGGGCCATTTGCATTGGCTGTGATGACTACATTCATACGCCACCTCTAGTGTG
GGTGGTGAGAAGTGGCTTGCTTGACGTGTACGTAACGTCGTCTAGCGAAACTGCCTCTACGACGGCCGGCCTCCCCCGCC
GACGCTGCACCTACTACTGTCCGTCTCGTGACCATGGGCTTGTGGGCAGTGCATATCCTACTAGTAGTAGTGCAGCTCAT
AGCCTCCTACCACTGCACGTTGCTACTGTCTGCTCAGGGCTCTCACCATCATCATCATCATCATTCGCAACATGCGGTGC
AGCGCGAGGAAATACAGGCCGACTACCTCCGTTGGGTGGCACGTGTAGGGGATAAGTTGGCCAGGAAACGCCAATATTAC
ACGGCCAATAGTACTCCTGAGTGGGCCGGAGAGAAGAAAACCGCGCAGCAGGTGAACTTGTACTATTCATCGGACGCAGT
GGCACGAGTGATAACCGTGAGCAAGAACGGCCATGGGCGTTTCAAATCTGTGCAAGCTGCTATCAACTCCATTCCCAGTG
GAAATTGCGAACGAGTGGTCATTCAGATCGCGGCCGGAGTTTACCAAGAGAAGGTTAAGATTCCCAAGAAGAAGCCGTAC
ATAACATTCCAAGGTGCCGCAAGCGGGCGGGGCGAGACGGTGATCACATGGCACGATAACGCAAGATCTGCCGGCACCAC
TTTCAAGAGTGCCACTGTCTCAGTCATGTCTGATGGCTTCATAGCCAAAGACATCACGTTCTCGAACACCGCGCCCTATC
CGCATCCTGGCTCCACTGACATGCAGGCGGTGGCATTCCAGATATCCGGAGACAAAGCCGCTCTTTACAACTGTCGGTTT
TTAGGGACGCAAGATACCTTGTACGACCACAAGGGCCGCCATTATTTCCGTAATTGTTACATACAAGGCTCTGTGGACTT
CATTTTTGGAGGCGGGCTTTCTCTCTACGAGAATTGTGAACTGCGTGCCATTGCCAAGGCGTATGGCTCCTTTACGGCGC
AGAAGCGCAAGAGTAGTGGGGAGGAGTCGGGCTTCTCTTTTGTGCGCTGCAAGCTGACTGGATCAGGCGTTCTATACTTG
GGTCGTGCATGGGGACCATACTCGCGGGTTGTCTTTGTATTGTCCTACATAGACGCGCAGATCGTGCCGGACGGTTGGTA
CAACTGGGGAGACTACTCCAGGGAGAGGACGGTTTTCTACGGTGAATATCAATGCAGAGGGCCCGGTTCGAATAAGAAGG
GAAGAGTGGTGTGGTCACACCAGCTTTCTACCGCACAGGCTGCTCCTTTCATGTCGCTCAGCTTCGTCGATGGCGAGCAG
TGGATCGCACAATAGACCTTCATTGTTTTGGCTCCCCTGTAGTATATGTGAATAACTTTCACCAATAAATTTGCCGGTGT
TGTAATCAATTGTACATTTGACTCTCAAACTAGTCTATTATAAGAAA
>c100649_g1
AGGCTTGTCGGCCTACTGGGCACTCTCTCTTGTCTTGACGATCGCCTTGCGAGATGCTCAGCACGTGCTTCACTAGCTTT
TGAGGGATTTCCTGCTTTTGGGTGTAGGTGGTACTGCCCTCTTTCGTCTGTGTACGCCTTGTTGTTAACTGTTGAGCCAA
GTGGTCTTGCACGAGAGAGAGAGCGAGAGAGAGGACGCCATGGCTCCTCCCAACCTGGACAGTTCCTCCCTCTCGTCCTC
CCCCACTCGTCTGCATCAATCCATTAACAGCACTATTCGGCGCTCTGACTTCCCTCAAGATTTTATTTTTGGGGTCGCAA
CTTCTGCCTACCAGGTTGAAGGTGCTGTGTGTGAGGGGGGGCGAGGTCCAAGCATCTGGGACACATTTTCTCATACACCT
GGAAAAACAGCAGATGGCAAGAATGGAGACAAAGCAGTGGACCAATACTATCGATTCAAGGAAGATGTTGACCTGATGGC
TAACTTGGGCTGGGATGCCTATCGTTTCTCAATATCATGGTCTCGAATTTTTCCGGATGGATGTGGTGCTTCTGTAAATG
GAGAAGGCATTCAGTACTATGATCATCTTATCAACTGTTTACTTGAAAAAGGCATTCGGCCCTGCGTGACCCTTTTTCAT
TGGGATCTTCCACAAAAGCTTCAAGATGATGTAGAAGGATGGCTTAGCTCTGAGACAGCAAATTATTTTGCAAGGTATGC
AGATACTTGCTTTGCTGCATTTGGAGATCGAGTGAAGTTTTGGATTACACTAAATGAGCCCCTTCAGTTTGCATACACTG
GCCATGGTACGGGTATACATGCACCTGGAAGGTGTTCAGACAGATCTTGGTCTCCTGTGGGAGATTCACATACAGAACCC
TATATTGCAGCCCATAATGCCCTGTTGGCACACGCTGCTGCTGTTGCCATTTACAATAAAAAGTACAAGGCAGAACAGGG
TGGAGTAATAGGCATTACAATTGATGGCGAGTGGGCAGAGCCTTTGACAGACACCGATGCTGACAAAGATGCTGCTCAAA
GGCGCATGGAGTTTCAGATAGGATGGTTTCTGGACCCTTTGTTTTTTGGTGACTACCCTACTGTAATGCGTGCGGAGGTT
GGTGATCGTCTTCCTCATTTTACTAAAGATGAAGCGTTAATGCTGCAAGGCTCCTCAGATTTTATTGGTGTAAACCACTA
TTCGACAAGATATGTCACTCCATCGAGCAAAGAAAAAGATCCAAATCATTGTGACTACTTTGATGATCAACGCGTCACAA
CATTGTATGAGGTGGACGGGAAACCCATCGGAGAAAGGGCTGCATCTGAGTGGCTATATATTGTTCCCTGGGGTCTAAAA
AAAGAACTCTTGTGGCTATCACAGCGATACAACAATCCAATCATCTATATAACAGAAAATGGAATGGATCAAGAAGAGTC
TGACCCTTTGGAGGAACAATTGAATGATAAGTTGAGAATACACTTTTACCAAGAGTATCTATCAGCTGTGGCAGGTGCAA
TAAGGGAAGGGGTGGATGTTCGTGGCTATTTTGCCTGGTCTTTCTTGGACAATTTTGAATGGGGTATGGGATATACAAAG
CGTTTTGGCCTTATTTATGTGGATTATGCGAACAATCTTAAGCGTATTCCCAAAGCATCAGCTGCCTGGTTTTCCTCATT
>c106439_g3
CGGTTTTTCAACATGAGTCTTACGCAAACCATATAGCAGTAATATAACATTCTTGTAAAGAGCAAAAGAAGCTAGCTGGC
TGACTCCAAAGAAAATACCCCTAAATAGCATATCACACCAAGTATGGTTTACATATTGCTGAGACCGAGCAGTCAGTCTG
TCGCATAGATGGCAATTCCATACATTGTAGTTACAAGGAGCTTTAACCAAAGAGCCATCAGATTTTTCAGTAAATAATTT
CAACCCAGCCTAACATCTATCCTTAGTAATCTTTATTGCAATGAGTTTAGCACTTGAAGTTTCTATTAGGATGGGATCCT
GAGCCTCAAATCGACAATCTGCACCTTTTACGCGTTGGCCACCTGCATTGCTCTCTCTGTAGGTGTAAGTAGCATGTACT
GATTTTTCTCACACAATAGTTAACTTTTAATGACTTCTCACATCTATACTTTGCAATGATGTTCAGCAAATTCTTTCCTC
CATCAGTCTTTGTGCTTTTGTGCGTATAACTTTCTCCAAAAAGACTAGGAGTAAACATTCAATCACTCGCCTTACATTAC
TTGTTATCATGTGTCTAAGATTCTGTCAAGGTTCAGCTGAGTTGAAATTCCAGAGGGTTCATCTCAATAGATGAGAATCT
TTACGCAAGTTTAGGAGCAAACAAAGATACCAAAATACAGTCAACTGTCTTGCATATAAGATTCTTTTCTGTCGCATAAC
TTGGAAGCCAATATGTTGTTCAGAGCCTTGCTGAAAATGGGGCAGGCTATGTGGTTCTGTATGTAGGCGTGAGCTGTAAA
GGAAAGAGTTCACCTCCCACGTCAAGATCTTGGTGCACCTTACAATACAATGGCATAGAAAAAGTTGAAGTTGGCTGACA
AGGTTCATGTTTTTCCTGCAAGAAGGTATTTATCTATAACTTCTTCCACCACAAAACTGACAGGATAAAAGTCAGACTCC
TTCCAAAAGTCAGCAACGATCCCTCCAGGCTATCTACAACATGTATTGAGCATGGAAAGTCAAAGGCACGAGAGCACAGC
ACTCTTATCCTTCGTAAGATACGAGCCATGAGACTCTCATGCAGAGAGCCTCTAAAATCCTCACAATGCAGAGGTGGTCC
AGTTTGACAAAGCGCCGTAGAACTGCTCCAACTCCCCAAGCACTACACAGCATTCCTCGCCTCAAGATGCAGAACCCCAG
CATTCAAATAACCATCCCTGATGGAATGACAGCATCCTTGATCACAGTGACAATCCCTGACTTAATAAAATACCCATCTG
TTTCCCTGGCTGCTTCTTGCACATCCGCTTGATTAATTATCTTCACATTCTCTCCTATCCGTGCATTTTTGTCAATGATA
GCCCTTCTGATATGAGCATTGCGCCCGATGCCCACAGGGACTCCCCCTTTGGCTGTAACCGACTTTCGCTGCGCGTCCGT
CTCATAGTAATCGGCACCCATTAGAAGTGCATCTTCAATCACTGCACCCTCTGCGATCCAGGAACGTAGGCCAACAACTG
AATGATGTATTCTACAGTTCTTAATGACACAGCCTTCCCCTATCACACTATCAGTAACATCTGCATCAACCATCCTTGAG
GGAGGTAGGAATCGAGCTTGTGTGTAGATGGGAGACGAACGATCATAGAAACTGAAGTCAGGAACGGGCCTTTTTGTAAT
GCCTAGATTGGCATTGTAAAATGCCTCA
>c105466_g1
GGCAGGTGCGTCATTGTGTGGGCGCATTTTTTTTCCCTCTTATCATTTCTAGCTCTACCACACAGCGCGTGCCTGATCTT
GCAGGTGTCTTCGTTGAAGAAGAGAGAGAGCTCAGAGAAGAATGGGTGCCTCGTGTTCAAGCGCATCATCTTCCTCTGAT
TCCGTTGGCAACAAGGTCGATGCCACCTTGCGTGCCATTCTTCCCAGGTATGTTGCCTTTGGGAAGTGCATTTTGCAGCC
CCATGAGATTCGTCGCGAGCTTGAAAAGCTTATGCAATCATTTGACCAAAATGTCATTAAAGAGGAATTTGGGGTTGTGC
TCCAGGCTGCCCAGGAAGCAATTGTTTATCCACCATGGGTTGCATTGGCTATTCGCCCAAAACCTGGAGTCTGGGAATAT
GTTCGTGTGAACGTGGATGAGCTGACACTGGATGACCTTACAGTTTCAGAGTACCTCCAGTTCAAGGAGCAGCTTGTTGA
AGAAAGGGTGACAGATCCTTATGTCCTTGAGCTAGACTTTGGACCATTCAATACATCTTTTCCTCGCCTAACGAGGCCTT
TGTCTATTGGAAATGGAGTGCAATTTCTCAACCGTCATCTGTCGTCAAGGTTATTTCGTGATGCAGAGAGTATGCAGCCT
CTTTTTGACTTTTTGAAAGCTCATAAGTACCAAGGACAGGTTTTGATGCTTAACGGGCGCATTCCCAACTTGTCAAAGCT
TCGTGCTGCCTTAATCAAAGCAGAGGAGCAATTACAGAAGCTTCCCAAAGAAACAGAGTATTCAGAATTTGGCCTTAGAC
TTCAAGAGTTGGGTCTTGAGAAAGGATGGGGAAATACAGCAGAGTGTGTTCTAGAAATGATTCATTTGCTTCTCGACATA
CTACAAGCACCTGACCCCGAGACATTGGAGAAGTTTCTTGGAAGGATTCCCATGGTTTTTAATGTGGTTATATTGTCACC
ACATGGATATTTCGGGCAGGCAAACGTACTTGGACTGCCTGATACAGGAGGGCAGGTTGTGTACATATTGGATCAAGTAC
GTGCTTTAGAGAATGAGATCTTGGAGAATATCAGGAAGCAAGGGCTAAGTATAGAGCCAAAGATACTTGTGGTCACTCGC
TTGATTCCAGAGGCGGGGGGAACATCTTGTAATCAAAGACTTGAAAAAATCAGTGGGACACACTTTTCAAAAATATTGAG
GGTTCCATTCCGAACAGAGGAGGGTGTAGTTCGAAATTGGAGATCCCGCTTTGACATCTGGCCATATTTGGAGAGGTTTG
CAGAGGATGCGACAAGTGAAATATGTGGAGAACTGAATGGGCCACCAGAGTTGATCATTGGGAATTACAGTGATGGTAAC
TTGGTGGCATCACTTATCGCTCATCGACTCGGCATAACTCAAGTATCTTTTTGTATTTTCTTTCATGAATGCTAGAACTT
TACGTGCCACTTCTGCACAGCAGCCTAACAAGTTTTGGTATTCCAGTGCAATATAGCACACGCATTGGAGAAAACCAAAT
ACCCAGATTCTGACATCTATTGGAAAAATTTTGAAGAAAAATATCACTTTTCTTGTCAATTCACGGCAGACCTCATTGCC
ATGAACCATGCAGATTTTATTGTCACAAGCACTTACCAGGAGATTGCTGGAAGGTTGTCAAACAGGTTTGAATGATTCGA
AATAGTGGTAGCTAATATGGGCTCAATAACCAAAAATTGATCTCTTATCTGTGCAGCAAAGATACAGTCGGTCAGTACGA
AAGCCATATGGCCTTCACCCTTCCAGGATGCTACCGAGTCGTTAATGGGATGTTTTTGATCCGAAATTCAACATTGTATC
TCCTGGAGCGGACCTGAACATTTACTTCCCCTTCTCGGATGAGAAGAAGAGGTTGAAGGCCCTTCATAAGGATATTGAAG
AGCTCCTCTTCAGCCCTACTCAAAATGACGAGCACATGGGATTGCTGAAAGATCGGAGCAAGCCAATTATCTTCTCAATG
GCACGGCTGGATCGTGTGAAGAATTTGACTGGGCTTGTAAGGTGGTTTGGTGAGAATGCTTCACTGCGGGAGATGGTAAA
TCTTGTCGTGGTTGGAGGGGACATTGATCCAAACAAGTCGAGGGACAGAGAGGAGGTGAAAGAAATTGAGGCAATGCATA
ACCTTGTCAAGGAGTTCAACCTTTTTGGTCAATTTAGGTGGATATGTGCACAAAAAAATCGTGTCAGGAATGGTGAATTG
TACCGGTACATTGCAGACACAAGAGGGGCTTTTATACAGCCTGCTCTTTATGAGGCGTTTGGACTCACTGTCGTCGAAGC
AATGACGTGTGGGCTTCCAACCTTTGCAACCTGCAAAGGTGGACCGGCAGAAATCATTGTAGATGGTGTCTCTGGTTTCC
ACGTTGACCCCTACAATGGTGCTGAAGCAAGCACAAAGATTGCGAACTTCTTTGAGGCCTGCCAAAAGGACCCTAGCTAC
TGGAATAGAATTTCTGATGCTTCATTACAGAGAATTTATGATAAATACACTTGGAAAATTTATGCAGAGAGATTGATGAC
ATTAACTCGAGTCTATAGCTTTTGGAAGTATGTGTCAAAGCTTGGAAGGCGAGAAACTCGCCGTTATCTCGAGATGTTCT
ACATCCTTAAGTACCGAAATCTGGTTAAGACAGTACCACTTGCAATTGAAGAGACACAGGTGACAGATGAGCAATCAAAA
GGCAAAATTGCAGAAAATGCCGTGTAGAAACTCCCTTGTTCCGTGATACACACCAAGGAATAGTTTGTACCTGCAATAAA
TGTGGAGTGTGAGGTCACTCTGGCGCACAGTGACTTACAAGCAAATAAGCTGGCCATTGTAATAAAGTGGAGTGTAAGGC
CACTCCGGCAAACATCTTGTCGTTATATGATATGTATATACCAAGAAAGATAAAACTTCATTGGGTCAGTAACAATCACA
GTTTGTCTCTGAGTAGTCCATTCTGCTGGAGAAGCCCCACAAAGGGAGGCTTAAGTTTCATGTTGAGAATCAAGTAGGAC
AAAGCCATTTTCTGCAGGCGCACAGCATTATCAAAGAAATTTGTACTTACTGGATGTAATAATGGTCACTTGAACTAGGC
ATTTTACTGGTTTTGATAAGGAAATCCGC
>c96101_g1
AAAAGTCACAAGCAACATTAGAAGACCTATTTAACAAACTCTTGCATGTGAGCTATGAATGCTTTCATTGTATTTTCGTT
CCTATTTACAAGGATAAATTGTACAATCAAAAGCTCTCCTTTTATTTACATATAAATGATAAATGGGATCATGATTGTAA
CCAAGAGGCACCATCGATAAAATTGAGGGATTGAAAAGGGGCAGCTTGTATGTCACTAAGCTCTCGTGACCACCCGACTC
GCTTGCTTTGATCGGCACCCGGACCTGAACACTTATATTGCCCGAAGAACACTTTGTTTTCCCGACTGGAGTCGCCCCAG
TTGTACCAGCCTTGGGGCTTGATGATGCCGGCCATGGCGGTGTAAGAGAAGACGACGCGCGAGTAGGGGCCCCAGGCGCG
CCCCAGGTACGCCAGCCCCTCCCCCGTCACCTTGCAATCTACAAACGAGAATCCAGTGTCTTCGCCCGGGCTCGACCGCT
TCTGTGCTGTCAGCGACTCAGTCGACCTCAACACCGTGCGAAGCTCGCACCCCTTATAAAGTGACTGCCCGTTGCCGCAT
ATGAAATCTACAGACCCTTGAATGAAGCAGCCTTCAAAGTAGTGCCTTCCCTTATCATCATACAAGGTATCCTGATGTCC
TAGGAAATTGCAGTTATAAAAGGCAGCTTGGTCCCCGGATATCCTCAGTGCCACTGCCTGCCTATCCTTCGATCCCACAG
GTGGTGCCGGTGCCGTATTCAGAAAAGTGATTCCCCTAGCAATGAAATTGTGGGAGTCGATTGATACGGAAGCACTTTTG
GCTAGTCCACCAGTGCTAGCCTGCGTGTCGTGCCAACTTATGGTTGTCAAAGCTGCTCCTGCTCCTTGAAATGTGATGTA
TGGCTTGTTTGCCGGCACATGGACTTTCTCTTGGTAATGGCCTGCGGCAATCTGGATGATGATGCGCTGACTATTTTTCG
TAGGCACTGCATTTACAGCTGCTTGAACACTTGAGTACTGACCGCCTTTACCCACGGTAAGAATGCGTCCCACCGCCTTA
CTTGCAGTGAACTGGTCCTTGTTAGCAAGAGGGCGACTGAGAGGTGTGGAGGATTGACGGTGGCGAGAGCCGACACGAGC
AACCCAAGTGAGAAAGTCGTGCTCCTTCTCGTCGTCATTGAGAGCGGTTGTGTCTCCAGCTGCAAGGAAGCGAGGGGTGC
ATGCAGCTAGCAGGAGGAGAAGTGCTAGGAGGATAGGGGTATGAGAGACATAAAGCGGGCAACCAGGAGCCATGGAGTCA
GAGTTAGGAGTGCGTTTGTCAGTGTCAGAGGCAGGAGAGTGATCAAGATTGCACTAGCACTGAAGTGCTTATGATGGGGG
ACTTGAAGAGAAGCCTT
>c103377_g1
AATTCATTGACTTACAGTATGGCTCTCTAATGTAGCCACCATCGTTCGACCTCCCACGATGCTGCTTGCAGGATCTTCGT
GCTGCATTTTCCACAGGGTCCATTGAAGCTTCTTACGAATTGCTGAAGGCCATGGCCGTTCGAGGTCTCGCGCCTCCCCC
TTTGCCTTTCCGGAAACGGTCTGTCCTCGTCGCCCTCTTCTTCCTCCTAACTGCGACTCTCCTCGTCTTCACGTTTTCTG
CTTTCTCTCTCCACCATGGCTCTGATACAAGCGTAAGTTTCTTCTCCGTGCTTAAGATTCGTTGCGTTTTTTATTTGATT
CTGTCTCAGAAATAAGCTCGATAGAAGCTCTGTGATACGTGGTTTGCCCTTCTGCGGTTTATTATCCAGCGCTTTCTTGA
CCTCCTTTTCTGAAGGACCTTCTACATTGAACCAAAACCGGCAAAGGCTTTGTTCTGCGAGTCAATGTGCAACGACTAAA
GGCTTTAGTACTTGTTGCTTTTTAGATCGGGTTAAGGCTACGTTTAGACTCGAGCTCATCAAGTGCATTGCTCTGCTGCA
GGCGGGATCTGAAAGAACGGCTGTTGATTTCATTGGAGAACGAGGTCTTGTCATGCGCAGGCTAAGTGCTCTGAGGTCTG
ATCCACTTAAATTGAAGGTGGATACGCTTTTTAAACAAGCCAATGATCAAATATTTTTGGTCAACTCTTATGCGTCCTAT
GCTCGCAAGAGCAAGCTTGAAATGATGAAGGAGGTAAGGCTTTTCTTAGAACAGGCTCAAGCTTTTATGGAGCTCTTAAA
TCGTCCTCAGAACAAGGCCCTTCTTACTGCAACCACAATCAATCTAGATCAACTTGTGGTTTTTGAGACAGAGCTCAAAG
AACTGATGAAGACTTCAAGAAAGCACATGATGGATGCAAGGGAATACTTTGACAGTCAACTTAGGGTTCAAAAGCTCAAG
GATACCATATTTTCAATTAATGATCAGCTAACCAAGGCCAAAAAGCAAGGTGCATTTTCCAGCTTAATTGCTGCCAAGTC
TATCCCAAAAAGCCTCCACTGCCTGTCCACTCGTCTTATGGAGGAAAGAATCGCAAATCCTTCTAATTACATTGATGTTG
GAGATCCTCCTCCCGAGCTTGATGATCCCAAACTTTACCACTACGCAATCTTCTCAGATAATGTGCTAGCGGCCTCTGTC
GTTGTCAATTCTGCAGTTGCAAATGCCAAGGAGCCGGAGAAGCACGTTTTTCATGTTGTCACAGATAAGATGAACTTATG
GGCAATGCGAGTCTGGTTCAAGCTGAGGCCACCCAACAATGCTACCCACATCGAGGTAAAAGCTGTGGAGGACTACACTT
TTCTCAATGCATCCTATGTCCCTGTCTTAAGGCAGCTTGAGTCTGCCAATTTGCAAAGGTTCTACTTCGAAAATCAGATG
GAAAATGCAACCAAGGATGCCCCTAACATGAAGTTCAGAAATCCCAAATACCTGTCCATGCTGAATCATCTCCGCTTTTA
CCTAGCAGAGATGTATCCTAAGCTCCACAGGATATTGTTTTTAGATGATGATGTGGTTGTGCAGAAGGATCTTACTGCTT
TATGGGAGATTGACATGGACGGCAAGGTCAATGCAGCAGTTGAAACATGTTTTGGTTCATTTCACAGGTATGATAATTAC
ATGAACTTTTCACATCCGCTGATCAAGGAGAAGTTCGATCCCAAAGCATGTGCCTGGGCCTATGGGATGAACCTGTTTGA
CCTGGATGCTTGGAGGAAAGAAAAGTGCACCGAGGAATATCATTACTGGCAGAACAACAATGAAAACAGGCTATTGTGGA
AACTAGGTACACTGCCACCTGGTTTAATCACTTTTTATAAGACCACGAAACCTATGGACAAGAGCTGGCATGTTCTTGGA
CTGGGTTACAACCCCAACATCAGTCAAGAGAAGATCAAGTCGGCGGCTGTCATTCATTACAATGGGAACATGAAGCCGTG
GTTGGACCTTGCAATGAAGCAGTACAACGAGTACTGGACAAAGTACGTAGACTATGACATGGAATTTATTCAGATTTGTA
ATTTTGGGCACTGAAACCGGACAAGGAGTCACATATGTACATTGCCATTCTTTTTGATCTCACATAATTCTGCAAACTCT
GTACCTGGGAAGCAAAAAGGCCTGCTATAATACCCTGGTATCTCTATTTGTTCATTCAGGCCCTCTGCACAGTGAAAGCC
ATGGCTTGTTTACATTCTTGGACCACAATTGGGGTGGACTACTTGTGATATTTGCTCATGATCAAGCTTTCTCCACCCTC
TGCTGGTTGTGATGCTATCCCTGGCAAATGTTTGTAAAATTGCATCACCGGCTGTATGTCATTGAAATTTCGAGTCAAAT
AATGCTGAAGGATTGCGTAGCTGGCCCATTGTGCTATTGTTCCAAAATGGGCAATTTTTTCTTTGTTTTGTT
>c106357_g2
GAAAGTTTTAGCTGAGCCAAAGAGGCCTTGCCATGAGAAGCGATTGGCAATCCCGCTGTATTCATTCATCTTGCTAGAAA
ATGTGGAATACATAATGCAAGGTCTGTTAAGCTAATCTCATGGCTTTATGTGACAAGTAAGAAAGGCGTAGCTATGGAGC
CTCATTCAAGCTCCGAGTGCCAAGTTCGAGTGGCAAAAAAAGAGTGCAAGCTCATAGCATCAGAAAGGTTATCTTTGACA
ACTGTAAAAGGCCCCATATTCCAGGGTGATTTTGCTACTTTCGTGTGTGCTCTATTCACTTGTTAGCCTGCAGCTAGATA
TTTTTGTATAAGACCATGTATGTCCTTCAATGCTGAAACTATATCAACAAAGTCTTTTGTGCTTGATTACAGTGACATTT
CCGATGTTCAGCTACTGACTCAACTTTCCATCTGGGCAAGTGATTGGATCATTCAGCGACAAGTCAAAATCGCTGAGTAA
AGATAAAACCACCCCATTGCTCCATCCAAACCCAGTTTGGAGTTTATACTCTCCACCTCCACCTGTCCCTCCACAAACTG
TTGCATCATACTTCTCAAGCATGTGACCAGTTTCGTTGAAAACCACATAACTGGTTTGTATCCACCCCTGAGCTATTGAC
CTGGCTAAACGCCGTCCCTCATCAGAACCCGAAAAAAAGAGGCCCTCTATAATCATATGCTGCAGTGGAGGCCAAGCATT
TGGAAAGTCCCTGTCAAACACGTGCAGAAACTTGAAGTACTACTCACCCAAATAACGTGTTCTTCAATCACCAGAATATT
TATGCACTGTACATGCATGGAAAAGCTTAAAAATTTAACAACAAAGATTGCAAAGTTCTAGAATGCAATGCCCGCCTTTT
TCCTTGAAAAGCAACCACCTTGGCATTGGGCATTCGATGACTATCAAGGTCCTTGACCTCATTCCTTGCAGGGTTTAAGT
TAGTCTTACGCCTAGCGGAAACCAAAATTACTGTGTGTAGCTATACTGAAAAACATGGATTGAAAACCACCTTTAGTGGC
ATAAAGAGCATATGCACACTCTGGTGTTTCATTTGTTAGGAACCAGTAAATGGCCCACAAAAGCTATTGCCTACTACACG
TTCTGAGATAATACCATTGCTGCCCAGTCTTCTTTAGTGATGTCACCACCCCAGCAGGAAACAGAAGTCCCGAATGATTC
AAAGCATCAACAACTTTATCAACCCTTGGATCACCTAAAAAATTTTAAACAAACATCCTGATTATGACAAACGTGAACTG
GCATGAAAATTCTATAAGTCTGACCTTCAAGCAAACACGTTGAAACTCTTTTACCTCAGAAAACATAAGAAAATTTCACT
GTCACAAGACTAAATGACATCACAGAAAAATGTATAAGAGGGGTTTAGAAACGTGAAGACCCCTGTTTTTCTCTTCGAAG
ACCCACAAGTAGGTTAGAAGATTTCCCATTAAAAACACCAGCAATATATCATGTCCACCATCATGGTCAAGCAAGGCTCG
TGGACAATCTGGTAAAAGTAACCATTGAACATCCCCCATGACCGCCACCATCCTAGGACGGAGAAGCGATCTCGGTAAAA
TACTCCTCTCTGGGTGGGATTGCCTGGTTTCAGAATTCCACTCCAGAGTGGTACGAAGTTTGAAGCACTGCTAATTTTCC
GCTGGTTGTCTTCAGTCCATAAATAAATAGTTTTGTTGCGATGAACTTCACAATGTTGGATATCCAGTTTATAATCAAAC
CACTGGCCCATGTCATCATTCCACATGATTGAATTTATAGCCAGCCTCCGTGCTTTGGCAGCTTTACTAAACCTTGCAGC
AACAATTTGATTTCCCAATACTTCTGCAATGTATGCTATATTCATTTCCATCTGGAATATGTAAGCATTCAAATCTGCTG
GTAGGATAGAAGACGTAAATAAAGTGCTCAGGTTTTCCTCATCCCTTAGCCAACGAGACCCAAAATCCCAGCCACTTTCA
GCAGCTGAGGCAATATCAAGGTATAAAAGTTCTTGCTTATTCTTTACAACCGCCTCTGCCACTTGCATATCAATAGTAAA
TGACTCTGGGCGCGGTGCCTTCCAATTTGCATAATACCTACACAATGAGTGCTTGCGTCCTTTTTCATCGACAACGGTCA
CCTGCTTTGGACCTGAAGTCCAGTAATTGTGCTCTTCAATCAGTACTGGCAGCGCTTCCTGTAGCAATTCAGTATCATTG
GTGGCAATAAATACTTCACGAACCATGGCACTAAGAAGAGGAGGCTGGCTTCGATTTTCGTAATAAGCCCTAGCTCCATT
CAAGACAAACCCATACACCTTCACAAGGTACAGAAGATTCTGCACCATTCCTTTTGCGGTATGAAACATCTTGCTAACAA
GGAGGCCTCTGATAATCCAATAGCTATCCCAGTAGTAGACCTCCCTGAAGCGTGAACCTGGTACAATAACTGGATTGGGC
AGCGGCAGAAGTGTGTGCTGATCAGGTTCATCTTCCACGTGGCAAGCGACTTCCCGAGCTAATTCGAGCCATATGGCATG
CACCTTTAGCGCCCATGAGCGCAATCCGTGATCCTTCACATGTGGAAGGAAGCCGATGGGCTCTTCTTTGTAATCTAAGG
GAGTGTACTCCACAAGATCACTTCCAGCTTCAAAGAAATAATCGTCTATGAATTTCTTGAAAATTTCCGCAGAGAGAGCA
CCGCTGGCAGATCGAGGAAGGTCATGGAAGGCAGAGGAGGTGCGGTGGAGGGGGAAACGTAATGGAAGGTCAACGTAGGT
CTTGGGGTCGAAAGAAGAGGAGTTGTTGCCGAGTGTGGAGAGGGCGGCCGCTTGCACTTGCTGCAGAAAGGCAATGAGAC
CGGAAACAGGGGGTGGAGAAGGTAAGAGGGGTTTCTTGCATATATTGCTCGCCATGGCGACTCCGCAGCTTCTCTTTCTT
GTTCTTATTTTCACTCGGCACCTCTTTTCTCTGCGCTTC
>c101100_g1
ATGCAAAGGACAATTTAAATGCAGCAGTATCAAAGCTATCTAATCTCCGCGTGACCGACATTCGATCTTTACGGAGTTTC
TTACAAGATGTGAAAGTGTGGCTCAGCTCATCTTTAAGCTATCAAACAGCTTGCACTGACAGCTTTGAGTTGGCTCCAGG
GAGCATACAAGGTCAGATACAAGACAAGCAAGATTATGTTGCCAAGGTAATAGGCAATGGCCTTGTCTTGGTGGACATCC
TTGCCCAAACAGGGGACAATATAGCTGATTGGCTGCGTGGTCTTCCCCCCATGCCACCGATTGTTCATCTACGACGGCGT
CTCCGCTCTGGGAATGCAAATACATCAAACAATGGGGTTAATGACAATTTGATTGAAGTTAATGGTGAGTTTCCGCATTG
GGTATCCGCAGCAGAGCGCAAGCTTTTACAGGCCCCAACAAGCTCCTTTGGAGCTGATGTAACGGTAGCACAAGATGGAA
GTGGTGATTTTCTCAACATCACAGATGCTCTTGTGAGCATTCCTCAGGGCTACTTAGGTCGCTACGTGATATATATCAAG
GAGGGCATTTACGAAGAAGTGTTCAATTTGACGAAAAATCTGGAGAATATCACGTTTGTAGGTGACGGTTTAGGCTATAC
CGTAATAACTGGGGGGAGGAACGTTGCCAGTGGACTCTTTAATACTTACAGGACGTCAACAGTCGGTATTTCTGGTAAAG
GATTCTACGCCCGTGACATCACCTTTCGAAACGATGCTGGACCGAGTGGCCATCAAGCTGTTGCTCTTCGAGCAGGAGCA
GACTTCCTGGTCTTCTATAGGTGTAGCTTTGAGGGATATCAAGACACTCTCTATGCCCTCTCAAGTCGCCAATTCTACCG
GGAGTGTAAGATCATGGGCACGGTGGACTTCATCTTTGGCAATGCAATCGCTATTTTTCAAAACTGTGAAATCATTGCAA
GACTGCCAATGCAAGGGCAGCAAAACACTTTGACAGCTCAAGGGAGAAAGCTTTCTGCTGATGTGTCTGGTTACTCCTTT
CAAAATTGCACAATTTATGGTGAAGCGAACCTATTGAATGCGTCCTTCAACGTGCACACCTATCTAGGAAGGCCGTGGAA
AGCTTACTCGAGGGTCGTCTTTTTACAATCCCAGATGGAGGCGCTTGTGGCACCAGAGGGATGGGTGCCATGGAATAACA
GCAATCCTTTTGCGGACACGGTTTACTATGGGGAATTTGCCAACCGTGGTCCAGGCTCCAACACACAACAGCGAGTGTCA
TGGAAAGGTGTAAAATCCAATTTATCACTCGAGGAGGCAACCCAATTTAATGTGGAAAATTTCATAGCAGGTGAAACATG
GCTAAGCTCTTTCGAAGTTCAGTACCAAAGCAAGCTGGAATAGCTAACCTCTTTGTTAGTGCCATATGGGGATCCTTTGA
TTCATATAAGTACATACAGTTTTTGTAAGTTTGTTGATTATTTGGGTGTAATGCCATCCCTGATTAAGAGGAGATGCCAA
TGCAGGATCTGTTGGGATGAGGTTCATTATCTCTGAGCTATATGCTGGAGCTAAGCTTCACAACGACAAGATCATCGCAC
CCATGCTTACAATGTAGGCTAATTGTAATTGTCTGTTGGGCAACTGTGTCAATCTTAA
>c104152_g2
CCCTTATGATGGTCAGAAACCTGGCACATCAGGTCTACGGAAAAAGGTCACCGTCTTCAAGCAGCCGCATTATGTGGAAA
ATTTTGTGCAAGCAACTTTCAATGCCTTATCTGAGAAAGTACAAGGGTCAATCATTGTCGTGTCTGGTGATGGAAGATAC
TTCTCAAAGGATGCTATTCAGATTATTATCAAAATAGCGGCAGCAAATGGAGTGAAGGAAGTTTGGGTGGGACAAAATGG
ACTATTGTCAACCCCAGCGGTATCAGCAATAATCAGAAATCGTGTTGGTCCTCATGTAAAATCTCTCCGTGCATTTTCTG
CAATAATATACACAATGTGGCTACGTGGTTCAGTCCATTCACCTATTTAGTTTTGTATACTTCTGAACTGAGTGTTTGGT
GTCTTATCAGGGCGAAAAGGCTAATGGCGCTTTTATACTCACAGCAAGCCATAACCCAGGGGGTCCTCATGAGGTGATAA
GCTCCAAGATCAAGTTTTGCATCTCTATGTGGCCATTATTACTCCGTAAATTTTGCAATCTGTGGTTATTTTGGTGACTC
AAACCTTGAGGGCAGGTGTTTATCCTCTTGAAGGGTGAAGCCACAGTCAATTTTAATTCACTTGCAAAATCATGCACACT
AGGGAGCACAAAGGATTTATGTGCTTTTTGAAGTGTAGAAAGGTTGGTTTGATGGAACAAACTTGCTTTGCTAATAAATA
TGTGACCAAGTTTTAGTGAATAACTGAATTATGCTTTTCTATGCTTAAATGAGAACGTGACTCAATGGTCGCCCCGTCCT
GTTGAAGCATGAGTTGTCATACATCAAGATAGTCCTTGTAGTTGCTTGATTGTTTCGCATAACTACACAAATGTTGCTTA
TTGGCATACCAAGTGCACCAACTGTTAGTACTAGCCAAGAAATTAAATGTTGGTGATCATGTCCACGACCAGGTGCCCCA
ACTATTAGTACTAGCCATGAAATTAAATGTTGGTGATTATGTCCAAGTCCTGGTCTGTCAACCAAGCAGCTAGAGGTCTA
TGATTATCCTCCTATGCAAAGATTCAACCCGACCATACAAGATGCTGAAACAACTCAAGATTAGAACGAGCCTGTCCAAT
CAACCAGAACTCCCGCTTCAGCTCGGCTAGCACTGAGCAGGCCTCCCAAAGCTATATTGTGTCTGGAGGGAGTGATCCTG
AATACCTGGCTAGCCTCAACACGATCCTCTGCCACCTACAAGCCTGAAAACAGAGGCTACCTTTTGATCTTACCCCAAGC
CCAGGGTCAAGATTGGATCTTTCTACAGGATTAGTGACTGCTAAAATGGCTCATCCATCCCCTCCCTCAACTGATCAAGC
CGGAAAACCAGCTGAAATAGCATCCTTATTTCTCTGCTTTTTGCTCATAACACTTGGCAAAGGAGATGGCTATGGTAATT
GCCAATCTCTTGTCGCAGAAAATAAATGTTGATTTTACATTCTCACAAATTTTATTATTTTGCTGACCTAACATGTCCTC
TTTCCAAATGCATGGGCTGTTGTGCATCATTTTAAAGATTGTCCATCATTTTTAAGAACTTAAAGAAGAAGGCTGTGTGT
AATCTGCTGTAGCAAAGCAGGACTGTCTACAAGGAATTCACCATGCAACCGACTTCACAAAATCAATGAGCGGGTAGGCT
TAAATTTGGTACTTAAACCGTGTCGTTCCTTAGTGGCTTAAAGGAAATTTTTACTTTTTTTTTTTGGGATGGCTATCAGA
CATCTTCT
>c106775_g1
CAACTCTCAACCCTCAGATGCCTTAAAAGCTTTTTCTTACTTTTCTTCTGACTGTAAAGGTTTGAAGTACACAGTCATGG
ATACAACAGACAAGTTTCTGCTTCAAGGCTTCCTCGAGAAGCCAGAGCTCATTGCCATGTGCACGTGTTGAAACAAATAT
CGTCTCATTATCTTTCAGTCTTGAACACCACACTACTCATGGCTACAAAATTGCTGTTACTGCTGAGGACGTGGTGAAGT
TTGAGGCAAGCATTTCTTTGAACCATAAAGCCGACTTCCTTGCGTGTCTATCGTAGTTGTCATCCACATAGAAAATCCCA
GTTCTTCTTTCTAGCCCTAGATTGAATTCAAATCCATCTAGTAAAGACCATGCGTATATACCCTTCACGTTGGCACCCTC
CCGAATAGCTTTGACAAGCTCTGTATAGTGTGTCTCAAAGTATTCTACCCTTTCATCATCCTGCAAAGTGTCTTCAGATT
TGTCGAAATCAAGTGCCCATCCTGCACGTTCCACATCACTCCAACAATACATCGCTTTTGAAGGTGGTTAATTTGACAAG
ATGCCCATTCATTTTCTAAACATACAGTCCAATAGAAAACCTGTTTGGGTGATGAATATAGGAAAATTGTTGTAGCGATC
CTTCATGTACTCAATGGTTGTTCTCAAGCACCATGGAACGGCAAAATCATGATCTCCCTAAAAGAGCACCACCATTTACA
AATTCAACTGTATATACTGTCATGATATCTTGCGAGAATATCAAGAGAAAAACTTCAAGTGTGGCCATTTTTCAATTTGC
AATATGTAAGTAGTTCTGTGTGGGCAGTCAACCATGCATGCACTGTGCATGCCTGTTTTCTTACTCATACTGCTGAACCT
TACCGTTCCAATGGCTACTCCATCACGATATCCAGTGAAATTCGCCTGCCAATCCAAGTAATAACAAGTCTCATTCTGGG
TTAGGTAGAAGTTGGCGTCAAAGGCATAAAAGGCTGTCTGGATATTGACTCCAACGAAATCAAGGGAACCATTGATTTTC
TGCAGCTGCTCAGCTGTGAAGTTAGGTAGACGCCCTCCAACTAGCTTACGCATGGAATCAGGGTAGTCTCCAAAAAAGAT
GGGATCCAAGAACCATCCCACTAAAAAATCAGTTGCCCTTTGAGCTGCCAAGATGTCTTCCGCAGAATCTGTCAAAGGTT
CCGACCATCTGAACCAGATTGCAAACCCAATTGAGCCATTCTGGGTCGGCTGGTAATTAGTCCTGTAAACATCTACTGCC
TCTGCGTGTGCAAGGAGGAGATGGTGACCAACTATATAAGGCTCCGTTCCAGAGTTGCCTTGTGCACAATCACCGTAATT
ATAATTAAGCTGTCCCAAAATGTTTGGGGTGCACCTTCCAGGTGGGTTCATGATAGAGGCGTAGGCAAGGCCTGCCCAGT
CGTTGAGTTCATCAAAGGTGATCCAGTACTTGACACGGTCCCCAAAAGCTTTGAAGCAAGTTTCAGCATAATTTGCAAAA
TCAGATCTGCACATTTGTCAAAACAGGGCGCACAAAATCAACTTAATGACACAACATTGAGCAAAAGTCACCAACAATCA
ACAAACACTTACAGCATATGATGAATCAAGACGGTGTTTAATTTGAGTTAAATCCAATTCATTATGCCTTCCTTCTGTTG
AAGATCAGCAACGGAAAATTGTAAAACATGAAGACTTACATGAAATTTTCGCTTAATGCTCCTCCATAGTGGTCTTCAAG
TATCTGAGGATGATCTTGTGTCCAGAGAGTGACCATTGGTGTCAACCCAAGGCTGATAATGTCATCAATTACATCATTAT
AGTGGGCTATGGCTACTTCATTGACCTCCCCACTTCCATTGGGGTAGAGTCTAGACCAGGCGATAGAAAGCCTATATGAA
TTCATGCCGAGCCCAGCCAAAAGTCTGTGATCCACCTTGTAGAAGTCATAATTGTTTGCACACTCGCCAGGAAGAGTGCC
ATCCATAGAAGCATTAGGTTTTCGAGCAAAGACATCCCATATGTTCTCAGACTTGTTGTCTCGGTACTCCGCACCTTCAT
GCTTCATAGAAGAGGTAATCGCTCCAAAGAGGAAGCCTTCGGGGAAATCCCCACGCGTAACGCCGGTGCCATTAGGAAAT
AGAGAGTCGGCAGAGAGCTCATGCAAAAACGGGGAGCTGCCGGACGAAGGAGAAGGAGAAGCAGAAGCAGAAGAGGGTGT
GTGGGCAGCATAGCAGACTGCAGTCGTCATCAGCAGCAGCAGAAACTGTGCCATGGCCACACTGTGGGTCTCCGGAATTG
CGATCTGGGTTCTGGATATGAGACAGATGGACACCCACATGCCTCACGCCCGTGCGTATCGTGCAAAATGTCCAAATGAT
ATATGCAGCAACAAGGTGAGCC
>c64261_g1
CTGACACCCACTCACTCCTACGCAAAATACTCTCTCGCGCGCGCCCTCTACACTTCTCGCTGAGTCTGTGCGTGTGGTTG
GTGCAGCGAGCCAGTGTTCCGCGGTGCATTCGTTTGTGGGTGCGTTTTTCGCCTCCTTCGCTGCCTGTGTGTGTGTGATC
GATCATGGCTCCTCCCTTCGGCCCCTACGAGGCGGATGCAGATTACGAGCTCTATCCTGCCACGCCGACTAGCCCTTCAA
GCCAGGCCAGCGTCGTCGAAAAGCCCCTCCTTTCCCGATCTGACTTCCCCCATTCCTTCATCTTCGGAGCCGCCACCTCC
GCTTACCAGGTTGAAGGGGCGATACATGAGGGCGGCAAAGGGACCAGCATCTGGGATACATTCACACATTTACCAAACAA
GATTTTGGATGGCAAGAATGGAGATGTTGCTACTGATCAATATCACCGATACGAGGAGGATGCCACTTTAATGCAACAAC
TTGGTTTTGATTCATATCGGTTCTCTATCTCTTGGCCTCGAATATTCCCAGATGGGAGAAAAGCTTCGTACAACAAAGAG
GGTGTTGCATATTATAATAGACTGATTGATGCCCTGTTAAGAAAAGGAATCAAGCCTTTTGTAACCTTATACCATTGGGA
CCTTCCACAAGCACTGCAAGATTCGATAGGAGGGTGGCTGAATCCTGAAGTAGTAGAGCATTTTTCCGATTTTGCGGAAA
CTTGTTTCAATGAATTTGGTGATCGAGTGAAGCATTGGATTACTTTGAATGAGCCGCTGAGGTTTGCATTTTTTGGGCAT
GGCATTGGCATACATGCCCCTGGAAGGACATCAAATCGTCTACGGTCAACAGTTGGTCACTCTCCTACTGAGCCTTATCT
GGTTGGGCATCATGCCTTGCTAGCTCATGCTGCTGCAGTTCACATGTATAATAAAACTTTCAAGGCAAACCAAGGCGGAA
CTATTGGCATTGCTGTTGATTCCGAGTGGGGGGAGCCTCTCTCAACTTCTAAGGCAGACATAGAGGCAGCTCAAAGGCAC
CTCGAATACCACATTGGATGGTTTCTGGATCCCATTTTCTTTGGAGATTATCCAGCTTCAATGAGAGAAACAGCTGGTGA
GAGGCTTCCGACCTTTACACCTGAAGAGCAAGCTCTTTTGAAGAACTCTTTGGACTTTGTTGGCATCAATCACTATACTA
CAAGATATGTAACTCCAGCGGATCCAGACACCAAGCCAACTTTTGGTGGATGGTTTGATGATATCAAAACAAAGAGACTA
GCTGAGGTGAATGGCAAACCGATCGGTGATAAGGGTGCCTCTCAATGGATGTACATTGTGCCATGGGGTTTTAGAAAACT
TGTAAACTGGGTAACAGAGAGATATGGCAGACCTCCAATCTACATAACTGAAAATGGCATGGATGACGAAAACTGCCCTT
TGAAATCACTTGAAGATTTCTTGCACGACTCGAAGAGAGTACATTACTATCAAGATTACCTGGCGTACTTGGCCGAATCG
ATAAGAGAGGGAGCAGATGTGCGTGGCTATTTTGCATGGTCTCTGATGGACAACCTTGAATGGGAGTCTGGATTTTCAAA
GCGGTTTGGGCTTATCTTTGTGGACTACAGTACACTCAAGAGATATCCAAAGGACTCTGCCCTCTGGTTCCACTCATTTC
TGAAGCAAACAACTGCGCCACCATCATTGATACAAAGCCACATATATGACTTCATGATAAACCATGCACAATTGAAGCTT
GCAGGCCCACAAGACATGGACCACATCAAAGTAATCAACTAGTTACGGGGATGTGTGATCAAGTTCAAGGATGAACAATT
CCTGGATATGGTGGCTTAAAGGATGTAGTTGGAAGTCGAGGGCCCTCTATTTTTGGAAGAGGGGAACATTTGGAGGAGCA
TTTTGGTCATTCTTTATCACTACAATTTGTGTAATACTCTGTGGTTATACATATTGACATGGTGTACAAAGACACTTTAG
GAACGTACATGAGGGCTTTACTTCAAATGAGTTGGTCAGGCACAAAACTATAGAGAGTTGATGGATTAACATGCATGGCT
TAACGAAGAGAGAGACCTGTTTTTGCCGTATTGCTGAATGCTGCAAGGCGGTAAAAGCATTGATCAGACTTTCTCTCAAT
GGCTATGCTGAGATGAGATCACCTCTTTTTGCATGTAACTTGAGAATGGCTAGTGCACAGCCATTTTCTGATTTATTACC
CTTTGTAAGAAGTTCTTATTGATGATCAGTGGAGACTGTTCAGTATTACTTTGTAAGAAGCTCTCAGTAGCACATCCTTG
CAGGCAAAGCTCTGCTATAGTATACCTTCAGTGCATTCTCAAAGGATCGTCTTGAAAGAACTGTAAGAAAGATGAGACCT
TAATAACATATTCTGTAACTTTTCTTGAAACCAAGATTCATAAAGATCTAAA
>c106125_g2
GGGTGGCAAAGGGCGTGATTCCTGTGTAGAGATTACAAAATTTGAGAAAGGACGAGCAGAGTTCTCGGATCGTAATTTCA
AAACTATCATGCCAGAAATCACCTTTCTTGAGAAGTGAATCAATGAGGGAACTATAAAATGCTACACCCTCGTTATTTGC
AACCTCACCAAAACCATCAGGCAATATACGAGACCATGAGATTGAAAACCGATACGCATCAAAGCCGAGGTTTGACAGCA
ATTCTACATCATCCTCGTAGCGATGGTAGTGATCGCATGCTACATCCCCACTGCTCCCATCAAGAATTTTTCCCTGTGTC
TGGCTGTAGGTATCCCAAATACTGGGGCCTCTTCCGCCTGCTGAGGCACCTCCTTCTACCTGGTAAGCGGCAGTTGCAGC
ACCAAAATGAAAGCCTTCAGGGAAGTCGCATTTGCGGACTTCGTTCTGCTCCGGAAGAGATTCTTCAAGAATGCCGGCAC
CACCAAAGAAATCGAAGCCTTCGGGCGGAGCCATAGCTCTAGCAAAAAGCGCTCTCTTCTTCTATCGGTTCTCTCGCACG
TGACCAATCAGGCACTGGCTATGGATGAGTGAGCTTGCCACAGAGAGAGAGAGAGTAAGAGAGAGAGAGAGAGACGTTAG
TACGCCTTCTCCATCCAAATGCTGCACCACATTGTCTGCTGCTGTGAGTACGACTAGGAAGTTGGTATGGAGGGCTGTTC
GCGGTGGGTGAGTGTATCACGATGGAGCAAAGAACATGAGAGCCGAGGGTGGGTGGCATTTTCTCTTATATGGAGCGTGC
GTAG
>c103827_g1
GATTCAAGAATGATTTGCTTAATTTAATCAATGTTTTTTGCCGCAGTTTAAAAGAATTAAGGCTGCTTTTAGCAGTGCTC
AGAGGCTTGTATACACAGAGACCATGCAAAGCAGCTCCATGGTTGGTCTGGGTACGTTCAATGTTGCTTTCAACCAATTG
CTGGCATCAAAATGACAGATCCTGCTTTACCACCAGGACAAAACCCAGGCAATGTGAAACCTTTGATGGGTACAAGATTT
CCGAAAATGAGGTTTGCAAACTAGTGAACATTGCATTCCTGTAGCAAAGGATGTGAAAAATTGACATACTTTTCCCACAG
AGGTCTATATCTGCTCATGGCCAGCTTTAACCATGGCTTCATATTGCCATTGTAGTGTAATACAGCACCTTCCTCAATCT
GTTGTGCATCCACATTTGGATCATATCCGAGACCTAGCACATGCCATTTTCGATCCAGTGGTTCTGTTAGGCCATAAAAT
GTTAGCAGCCCTGGAGGCAAGGTTCCGAGCTTCCATAACGTTCTGTCGACATTCTGTTCTTGCCAATGGTGATACCGGCT
CGTTACATTTTCCTTCCTCCAAGCAATAATGTCGAACACATTCATTCCAAATGCCCACCCACAAGCATCTGGATCAAAAC
TTGCCTTGATCTTAGGATGTGAAAAATTCACATACTTGTGATAACGATGGAAAGACTCCAAGCATGTCTCCACAGCCCCA
TTGACATTTCCATGAAGATCCAACCTGAACAAGTCAGTTAAGTCTCTTTGAACTACTACATCATCGTCTAGAAAAACCAC
CTTCTTCAAAGCAGGGTATACTTCTGGAATGTAAAAGCGTAGATGATTAAGCATGGACAAATACTTTGGATTCCGAAACT
TTACAGCACTTTTAGGATCTTGGCCTCCTTTAAAATAGTAGCTTCGAGTTTCTGCATCTTGAAGCTGCCTCAGCACAGGC
ACATAAGAGGCATTCAACCAACTGAAGCTATCAATCTTTTGCACCTCAATGGTGGCCCCCTTGTAGTCATTCATGCCAAA
CCAAGCTTGCATTGCACCAAAATTGACCTGATCTGTCACTAGGTGAAAGACAAGTTGGTCTGGGTGATCTGCATTTAGGA
CAGTGGAGTTCACTACAACCGATGTAGCCAAAACATTGTCAGAAAATATGCAAAAATGAAAGAAATTGTTATCTGTCAGT
TTTGTAGAGCGCTTCTGTCTGGATATAAAACTTCGAAGATCTGGATCCATTGCCCATTCCATTGTTAGTCTATTCCCTAA
GCAATACAGGCCCTTAGGGACAGCTTCTGCAGCCAGTTGACCAAACGTCGTGCTCTGTATGGAGGCTGTGTTGACCTTTT
CCTCCAGCCCTTGAATTTGGGCCTTGAGCCTCATGATCATAGTCGCACTATCATAGTGCAGCTCCTTGGCTTGATAAATC
AGCACAGAGAACTCTCCTATTATAGACTCCGCTTCCTCTTTACTTATTGGATAACCTCGTGCTGCTGATTTTGATAAAAG
TTGTTGGCATGCTCGAATCCGGGCACTGAGTTCCCAAGCTAGTTCCAAATTGTTGTTTTCCTTTGCAATGACAACATAAG
CTTTTGCTAGTGTCATTTGATCCCCGAGTTGCCTAGTCAGGGAACCAGGACTGAGCATCTCTTTTGTCAAGTTCAAAACT
GGCTGACCAGTTGTATGTGCATTGACATGCTGACTTGCTGACGAGGAAGCAGGGGGTCGATGATAATGACCATAAAGTGC
CAAGATCATTAGCGCAAAGAGACCAATGATAAGCAGAATGAAGGCAGTAGAGAACCTTCTTCGATGTTGGCGCCGAGGAT
CCCCAACCCTTCGCCTCATTGCTGCCCAATACTCAGGTCCAGAAAAGGGGCCCTCAGCTGAGGCTGTCCATTGCACACTT
GACAAGGAGGATGTGGTCCCTCAAAAGGCAAACTGTTTTGAACAACAGAAATGCTAAGAAGCGTATCCAGCTCCAAGCAC
CATCAATGAACAGCGGCCCCCCGCGTCAAGTGCTTTCATCCACTGCGGATCCACTGCCCCAGATGAGAAATGAGGAACGT
CAATGTCCCCGAGACTGTGTGTGTGAGAGAGAGAGAGA
>c107749_g1
GAGCCATGTTGCCTCGTCTCGCATTTCTCTTCGACTATCAGAAGATACCCTCGCAGCTTCTCTTGTACTGCACAGCTCAG
CATCTTAACGACTCCGCCGGGCCGCCCTCGTCGACGCGGTGAGATTGGCTGATGAGACAGGTGGGTGTTTTTGAATTGAA
CACATTCTTCTCTCCTCCTCCTCTCTCTCTCGCTCTCTCTGGTTAGTGGACAGTCACCCGCCCTTCATTGCCGCGCGCGC
CCCCCCTCTCTCTCTCTGGTCTATTTTTTAGTTAGTTTGCAACGACCCACTGTCATCCGCAGTGCGCACCCTCTTTCTCT
TCCTCACAACACCCCCTCAGTGTCATTCATTTCATCGCATTTATACGGATTGGACGAATATCACCTGTCAGGCCTTCTTG
TTGAAAGGATCTTTCCTCACTATTGGCTCACATATGCTTAGCAATCAGCTTACGATCACAGAGCAAACATGATTTCAAGA
TCATACACTAATTTGCTCGATTTAACAGCAAGTAACCCTTTCGAACTCCCGTCAGTCAACAGAAGCCTCCCAAAAGTGAT
ATCGGAGGCTCGAGTCCTCTCTGATCTTGCAGATTTCAACACCGACTCTTATGATGTCGACAGAGAGACGCCTGTTCTGT
CACCTTCACCCAGAGCAGCTCAAGAAAGAACCATCATCGTTGCAAATATGCTTCCTTTGCGGGGAGAAAAAGATGCCGGT
GGATCCTGGTCTTTTTCCTGGGATGACAGTTCTCTACTTTTGCAGATGAAAGATGGATTCTCCAAAAGTACGGATGTTCT
CTACGTGGGCTGTTTGAGTGAAGACATTAACGCCTCACAGCTTGAGACAGTTACGAACACTCTGCTAGAAAAATTCAATT
GTGTTCCTGTGTTGATACCCTCGGATCTCCGGTTTAAGTACTTTGATGGTTTTTGTAAGCATCAACTCTGGCCACTGTTT
CATTACATGCTATCTGTAACACCCGATCATGGTGTGCGGTATGACCGTACACTCTGGCAAGCATATGTCTCAGTAAACAA
AATGTTCGCCAACAAGGTGATGGAAGTAATCAATCCAGAAGAAGACTATGTTTGGGTACATGACTATCATCTCATGGCTC
TTCCGACGTTTCTCAGAAAGAGGTTTTTCAAGGTGAAATTAGGTTTCTTTCTTCACACCCCTTTTCCAGCTGCTGATATA
TACAGGACATTACCAGTCAGAGAAGAAATCCTCCGAGGTCTTCTCAATGCAGATTTGATTGGCTTCCAAACTTTTGACTA
TGCTCGCCACTTTTTGTCTTGCTGCAGTCGGATGCTGGGCATCCATTTCAAAACACAGAGAGGTTATATAGGGCTCGAGT
ATTTTGGTAGAACAGTTGGAGTGAAGATCATGCCTGTGGGTATACACATGGGCAGGTTGACTGCTACCATTGCATGTGCA
GATACGCAAGCTAAGATTCATGAACTCAAAAGCCAGTACAAGGGAAAGACTATAATTTTGGGTGTGGATGATCTTGATAT
CTTTCAAGGAATCAGTTTGAAGCTTCTGGCTATGGAGCAGCTC
>c102453_g1
GTCACGAACCCCCCTCGCCCTCTCTTCCTTTAAACCCCGTTGTCCCCTTCGCAAACCGGCGCCCCCCTGACCCCTCCCTT
CTCCTCTCTCTTTTGTGTGTGCAAGCGCTGATCCTTCAGCGCCTCTGCATACTCTTCTCCCTTCTGCGCAAGCCTAGCGT
CTGTTTCCCCCTTCTGTCTCTACCCATCAACAGCTCCCAGAAAGCCAGTAACGCACCTTGCTCTTCAGTGCACAGACACA
GTAACGCTCGCACCCCCCCATCAGCATGCAGGGCTCCTTTCGTAACTACGGCAAAGTCGACCCCTACCTCCAATTCCAAT
ATGAGAACAAACGCAAGGCCCGCCGCCGCATCATCACCATCGTCGGCGCCTCCGTCTTCCTCGTCGTCGCCATCATCTGT
GTCACCATCGGTGTCGTAGTTCGCAAGGAAAACTCCTCCTCCTCCTCCTCTGCAGATGATTCTCCCCAATTCACATCCGG
CTCCGCAGCAATCCAAGTAGCTTGCAACTCCACCCGCTTCCCTGACACCTGCGTCGAGTCCTTCAATGACAATCCGGAAT
CCCTCACCGCCAATCCCCTTCAGCTAGTTACCCTCGGCGTGAAGATTGCACTGTCAAAGACGGCTGAGGCTTATGATCTG
TCAATGGAGCTTGCGAAGCAGGTGGGGATTAATCCTCTGGAAGTGATGGCTTTGGAGGATTGCACAGACCTTTTAGGGAA
TACTATGGATTATTTGAATTCAACCATTACAGAGCTATTGCACTTGGATTTGAAATCTCTGCAGAAAACGCTCAAAAACA
TTGAGATTTTGCTAAGCACAGCATCGAGCGAGCAGACAGCGTGCTCCGACAACTTCTTCAACATCTCTGGGAGTACGAAG
GATGCCATGTTGCTGAAGCAGGAGTTTGTGGATGAGATACTCATCAATGCAGTCTGCTTGGTAGAAACCCTCTCAGAATT
GGGCACAGATCTTACTACTTCTTGGAAGAAGGCGGTGCCCTCAATACCCAAGATTCATCTCCGCCGTCTTCTAAGCACAG
AGGATCATGACTCCAGCCTTGCACATTGGGTCGGGAGGATGGAGCGCGAGCTTCAAGAATCGCCTAGCCCGAATTCAGGT
GCTTATGTCAATGCTATTGTTGCAAAGGATGGCACTGGTCAGTACAAAAAACTGAGAGATGCTCTCAATGCTGTACCTGA
AGACTACAGCGGCCGCTATGTGATTTACATAAAAGCTGGTGACTACGACGAAGGGCCGTTTAACATCAGCAAGGCTTTGA
AGGGCCTGACCTTGATTGGGGATGGTTGCAACAAGACTATCATTACTGGGAATGCCGATGTCGCCACGAAAGGGTACACC
ACTTACAGATCAGCTACAGTAGGTAAGCTATTGGATTTCTAAACAATTCATGTTTGCTTTTGATATTTGAAGCTTCACAT
TGAGCCATCGGCTTGTTATCTTTAATTCTGTCAGTTTTTATGAGACTTTGTTATTGTTGGCAGGCATTGCGGCCAAGGGC
TTCCTTGCACGCTACATCACATTCAGGAACACAGCCGGACCCGCTGGACATCAAGCAGTTGCAATGAGAGCCAATGCTGA
AGATGTAGTCTTTGACAGCTGTTGTTTTGATGGGTACCAGGACACGCTTTACGCACTCTCAGGCAAGCAATTCTATAGAG
GCTGCAAAATCATTGGCACAGTGGACTTCATTTTCGGTAATGCACTTGTGGTGTTTCAAAATTGCGATTTGGTGGCTCGT
CTCCCTGCACAGGGCCAGCAGAATACGTACACAGCGCAAGGCCGCAAGGACAAGGCATTGGTAACGGGGTTTACATTCCA
GAATTGCAGCTTGATACAAGCTGAAGACCTAAAGAGTGCTCCCTTTGTGGTGACTTCATTCTTGGGAAGGCCATGGAAGG
CATATTCGACATCTGTGTTCATGCAATCTTACTATGGGCCGCACATCAATCCATCTGGTTGGCTCTATTGGAATGAAAGC
CATCCACATGAGTCTACCTGCTTCTATGGTGAGTACAAAAACAGTGGACCCGGTGCCGCCGTCACTGCCCGAGTGCCATG
GAAAGGTGTGCATCCTTCCCTCTCAATGTCAGAGGCCTCGGAGTACACCATCGGTAGCGTCTTTCCGGATGTCACCTTCA
TCCCCACTGATGTCCCATTCAAATCATCTTTGTGAGAAAGTTATCTAGCTAAGGGCAATTTTGGCATTGCTACTTAGCTA
AGGGCAGTTTTGGCATTACAGAGTTACAAAAACACTTACACTCACTCTAAACACAGACTTGGATTTGACTTCATTCATTC
CCCTTGTAAATAGTGGCTTCATTATTGATTGCATCTTTTGGTTAAAGTTACCAATTGTATGCTAATTCACCAAAAGGGAA
TAAAG
>c106775_g2
CTTTTTGAGTTGAGAGAACTTGTAACATAGTGAGAACCATATGAACAAGAGTGAAGGAAGAATTACCTTTTAAATACCTT
GGTTGTTAGAGACTTCTTCACATTGAAGCAAGTATGCATACCACTCTTCTTCTATTGTTGTTTATCTTGAGATTCTATGT
GCCAGAATTAAATCACGTGGCTCATCTAGATGTAAAAATGTGGTTTGCCACTATTAACCCATCTTGGGGCTCTTCGATTT
GTTACAAATTGGGTATTGAAAGCTGTAGGTCTGTGACTAAAGGGGTAGCTTTCATTGCTGCCAGAGAAAGGGAATCGCTC
ATTAAAGAAGGGTGCCAGAACAAGTATACCATTTCGTTATCTACCTTCGAATCAGGTAACCAAAGCTGATGTGTTTTGAG
AAAGCAGCTCTTTAAACCACAGTGCAGACTTCCTTGCGTACCGATTGTATTTGCTGTCCACAAAATAGAGACCTACCCTT
GTTGCCGTCCCCAAGTTGAACTCAAATCCATCCACCAGAGACCAGGCGTAAACACCCTTCACATTTGCACCTTCCTTGAT
AGCTTGACTGAGCTCGTCATAATAGGTCATGAAAAACTCTACCCTTTCATCATCGTCCAGTGTCTCCTCCATGGACGTTA
GGGACTTGTTGTAACTAATTCCCCAACCTGTTTGAGTAATGTACATGGGGAAATTACTATAGCGATCTTTAGTGTACTCC
ACGGCTTTCCTAATGCACCATGGAACAGCATAGTCGTTGGATCCCTAGAGAATACAAGGGCAATGGATACAATCAGTGCA
TCTACGTCTTAAGCATGCATTAACGCTGAATCACATACACAAACACTTACTACTCCAATTGCTACACCATCTCTGTAACC
TAGATAGAGTCAAATCATACAGCCATGTTAGCATCATGTCTTCAAGTACCTGTAGCTGAATTGCAACATAACCAATGCAC
GCTTGTTTTCGATGCCCATACCTGTAACATCTGCACCCCCATCTAGATAGTAGCACTTCTCATCTTCTGTGAGGTAGAAA
TCATTGTCAAAAGCATAGTAAGCTGTTTGAATGTTAAGACCTATAAAGTCAAGAGATCCCTGAATCTTGATTATCTCCGC
ATCTGTGAAGGTAGGAAGCCGGGAACCCACACGCTCAACCATGGAATCAGGGTAGTGACCGAAGAAAATAGGGTCCAAAA
ACCATCCCATAAGAAAGTCTATTGCCCTTTGTGCAGCAGCGATATCAGCAGAACTGTTAGTCAACGGCTCCATCCATCTG
AACCATAAAGCCAATCCTAGTGAACCATTTTGAGAGGCCTGGTACTTGGTCCTATAAACGTCCACAGCCTCTGCATGTGC
AAGTAAAAGGTTATGGCCTGCAATGTAGGGCTCTGTTGCAGAATTTCCTGCATCACATTGGCCATAAATAATGTCCCCTT
GCCCAATAATGCCAGAAGTGCATCTCCCAGGTGGATTCTGATTAGTGGCGTACGCAAGCCCTGCCCAGTCATTGGCTTCA
TCAAAGGTCACCCAGTACTTGACTCGATCGCCGAATGCATTGAAACATGTATCCGCATAGTTCACAAAATCGGTTATAAA
TTGAGAATCTAAGGCTCCACCGTACAAATCTTCGAGCACCTGAGGATGATCTTGAGTCCACAAGCTAACCATAGGGATTA
AACCTTGTTCAAGCACATCATCAATTACTTCGTTGTAATGAGCTATGGCAAGTTCATTGACTTCACCACTTCCGTTGGGG
AATACACGCGACCATGCTATCGAGAAACGATAGGAGTTCATCCCAAGCCCAGTTGTCAGCTTGTGGTCTGTCTGAAAGAG
CTCGTAATTGTTGCCACACTCGCCAGGAAGAGCCCCGTCTCTGGAAGCGCCATCTCTGAGAGCATAAACATCCCAAATGT
TGTCCGACTTGAGGTCCACGTACTCAGCGCCTTCATGCTTCATAGCCGATGTAATGGCTCCAAAGAGAAAGCCCTCCGGG
AAGTCCGCACGTGTCACTCCCGTGCCGTTCGGGAAAAGAGACTCCTCGCTTCGTAAAGCCAAGCTCGACGCCGCCCGTGC
CGTCCCGCCATGGTAGCGCGCCGCGTTGCAATTCAGAGGCGCCGGGTGCGCAGCAATGACCAGCAGTGAGAAGAAGTACA
GTATCGAGCTCGCCATGTCCCAAGACTGTTCTCAGGAAATGGGGAGAGAAACGAGAACCCCCTCCTTATGTGTGTATGAC
TGTGTGTTCG
>c111707_g1
ATTGTACACACCTTCCTTGATGTAGATGACATAACGACCTGTGAAGCTTGAGGGAATAGCATCTACCGCAGCAGTCACTG
TTGTATAATTGCCACTTCCATCCTCTGCAACGGTGGCATTTGCTGTGATGTCAGAGAAAGATGTCTGTAAGAGCTCACGC
GTGGTGGCAGATACCCACTGCGGAAATTCGTCACCCTCGTCAATGCTAAGTAACTCATCATGGAGCAGGCGGCGGCGGCG
GAGATGGGTGGAAGGAATGGAGGAAGGATCAGCTGGTAGCGAAGAATCAAGAGAACTCCCCACTTGTGAAAGAGCGTCGA
CGAGTGCAAGTGCGACATCCAGCACTTGAGTGAGATAGGCCTGG
>c104832_g2
TTGGGGCATTGGATTTGGGCTGAGCTTCAGAGTGATGGCATTGGACCCTAACTTTAGGAAGCTTTCACCAGAACATATAG
CTTCAGCGTATAGGAGGACTTCACGCAGGGCAATAATTTTAGACTATGATGGCACCATGATGCCACAAACATCTGTAGAC
AAAACCCCAAGTTCTGCTGTATTACACACATTAGATGTTTTATGCAGTGATCCAAAAAATGTTGTTTTCATCGTAAGTGG
GAGGGGACGCCGTATCTTGAGTGACTGGTTTTTATCATCCAAGCAGTTAGGTTTAGCAGCAGAGCATGGCTATTTTTATA
GGTAATAAGATAACCTTATCCATTTGTTGAGAGGTTCCTATTTCTTGCTTCATTTCTCCCGTGCTGGAATGTGGTATATA
GGTGGCATGGGGATGCAGAGTGGGAAACAAGCATACCGCCAGCCGCTTTTAGCTGGAAGGATGTTGCAGAGCCTGTTATG
CAGTTGTACACAGAAACGACGGACGGCTCGTATATCGAGGCTAAGGAGAGTGCTCTGGTGTGGCATCACCAAGAAGCAGA
CCTTGACTTTGGGTCTTGGCAAGCTAAAGAGCTTCTGGATCATTTGGAAAGCGTTCTAGCCAATGAACCTGTTACTGTTA
AGAGCGGACAGTATGTTGTCGAAGTGAAGCCGCAGGGAGTCAGCAAAGGTGTGATAGCTGAGAATTTATTGTCGTTTATG
GTCTCACAAGGTGTGCCACCAGATTTTGTATTATGCTGTGGGGATGATAGGTCTGATGAGGACATGTTTGAGAGTATTGC
AACTGCAATGAAGGAGCCACCGCAATCCCGGATGGCTGAAGTTTTTGCATGCACAGTCGGTCGCAAGCCTAGCAAAGCAA
AATACTACCTTGATGACACTGGGGAAGTAATCAAAATGCTTGAAAATTTGGCTTCTGTTACCAGACCTACCGCTCATATT
GTAGGTCATGTATCTTTCGAAAGCTCTCTCCCATGATGCTCTCAGGAGGGGTGAGGCAGAGGCTGTGGAAGCTAGCGGGC
AGCAAGTTGGGTGCTTCGTAGCTCAAGGCTTGCGTTTATGTAAATTACACTTGTCGAAGACTTGTGTGGTGTACTCGTAG
TTTTGTCTGTCATTAAAGTCTAGGAAAGGGGTGTGTTTGTGACCCATGCTGTGACCTGTTTGGAAAATTTTTGGTGGGCC
AAGTGATTGTGTTTACACAGCCCCATAGCCAGATCAATAGCTCCATAGCCAAGCCCTTTTTAAAGTTCACCATAATCAGA
TATCTTTGCGTATTTGGTAGGAGTGTACATACAAAGGGTGCAGGCCTCTCATAATGAAGAGTCAATGTGCCCATGGTGCT
TCTCCTTAATGTGCACGGGGACCACAAGCTGCAATCATGTAAATACATGTAACCTCTGGTTTCAGAGGTTGCCAATACAG
AGGACCACTGGTGAAAATTAAAGAGTGTTTGTTTGTCTGTAAAAAAA
>c98613_g2
CACAAATCAAGATTGTCTATTTCATATTATTTTGTACCCATATGCTACTCCAATACAGAGGTTAAGGCCATGATGTGGCT
GATGCAATGGCAAAAAATGGGCAGTATAAATCTCTCTCCTGAGGTTGTAAAATGGATGGTGATCGATATCATCATGATCG
GCATCCTAAAGAAGCTGGTACAGTGTTGGCCTCCAGCTATCGGCATTATAGTACACAGTGGATGCGTTAGCACAATGGGT
CTCTCTACAATACTCCAAACTAATGATGAATGCTGCTGCATGTAAAAGCAATCATATGCCATGCCGTCAACTACGGTTGT
CTGATTATGGTACATGTGAAGAGGCAATATGCACCACCGGTTTTATGCATGAAAATGGCTGCAAAATTTTGGTAGCTGTT
GCTTGGAAACCTTTGTCGGTGAGCCCTCTTTATTGAACGTTTGAATATGCATGCATATAGACCTTCGACACTTCCCAGGC
AGTTAGGCTTTGTAGTGTCACTGGCATGGTACCATTGTTGAACACAAACAACTGTGCCGCATCGTCTAATGCTAAAGTGG
GATAGACCCTAGAAGTTATACACGTTCTTCCGCCTTGTGCAAATGTCTCCACAATTGAGTGATCAACAATCACACGAAGT
GACAACGACGTTTCACTTTCGAGCACAGGTAGAATATTGCCGTACGTAGCTATATCAACTTCACTTGCCAATGTAGACCT
GCTTTGGTCATTGCAAACAAAAGCAATCCATTTTCCGTTAACCGTTGCAAAATAGAAATAGATAGCTGTTTGCTCTTGCA
AGTCATCGGATGCGAGCACAAGTAGACCAAAAGGGCCATAATAGCCTTGTCTAGAAGCAGTCCCTTCACTACAGCTGTAT
GACTCATCAGCTATCACAATATCCCGGTGACCTTCGATGCTGGTGGTGGGATTGTTGAAAGTCAGCTCAATGTCCCACTG
AGCTCCAGAGCCCCCTGAGACCTCCACCACTGAGCCACTTTCTAACACCGTACTCTCCAATGTCAGCTTTGTTCTTCTTA
AATCCAACACTTCATCCACTGGCCATTGTAGTAGATTAGCCTGAGTGAGGTTATCAAACCACACCTGCCGAGGAAGAGCC
TGCACGGACGCCCATCCCTTTTCAATGTCATCTTGCAAACTGTCAGACTCATTAATCCAGCCCCACAAAACTCTTCGCCC
TTCATAGTCATCATAGAAACTCTTTGATGCATAAAATTTTCCATAATCATATCGCAGCCCCAACCCAAGATCAGCAGAGG
GATCATCCGGAATGAATGTATAGTTTTCATAATTATAAGTCCCAATTACATAGAAATCCAGTTTTGAGTTGTCCATGCTA
GATTTCATCACATGTTTCACATGTGCACCATAGATGGAAGTATCGACACCCAATACAGAGCCTGACTTCATTACAGGGTA
AAAATCGAGGCACTCCCACATACCAGTACCTTCTACTTCATGCAGGTAGCTACCATGCATTGTCCAGTTGATAAAATCAG
AACTTGAATAGACCATTGCAATGCCCTTCTGATCCAGCTTTGAACCGATTCCAAGCCTCCACAACCCATCTGTTCCAATC
CATGCAGTTGTAGGGTCTCTAAAATCAGTTGTAAGTATATTTGTGGGAGGGATTAATACGGGGTTGCCGGCATATTTGGT
CCAGTTACGCAGAAGGAAATCGGTAGGATCAGAAGGAAATGCAAGATTTTGCACTTGGACGGACTCGTTGGTAGATCCTG
TGTAAAGGACTA
>c104388_g3
CTGCATATAAAAGATGTGCAACCTTAATGTTTGTGGACTATCAACGCCCTTTGTAGGGCTAGAAAGACTCTAAACAGCCG
ATAACCTCTGACCCTTACATGAAGCGAGCACTCAACAGTCCATTGTACTCATCTTCAAGAGCTTGTGGATGATCTCCAGC
CCACAAGGTGACATGAGGCTCTATGCCCTTTTCAAGAAGTAGATCAATAATCGCATTGTAATGTGCAATAGCCTCTGCAT
TGGGAGTGATGTTTGATCCTGTGCCATCTAGAAACGACAAGTTGAAACACATGAATTTAACACATGTTGATAGGTTTGAT
AAGATAGATCATTGGATGCAGACATGTCCTCGCACCCTCTATGATGGAAGAGCTGCTCACAATTGGGTTGTAAGAGAAAA
TAAATTAGGTTCAGATCCACTCACTGGGGTAGATTCTTGTCCAAGCAATAGAGAAGCGGTATGCATCCAACCCCATTTGC
TCCACTATTTCTAAATCTTCCTCGTAGCGATCATATTCACCTCCACAATTGCCAGGCAGTGTTGAGTCAAGGACAACAGA
ATCAACAAGGGCATACACATCCCAAATGCTGTCGGCCTTCTGGCAGGCATTGACTGAACCCTGGCCTTCATGCTTAACGG
CCATGGTGAGGGCACCGAAGATGAAGTTGGGGGGGAAGAAAGTGCGGTCGATGTAGGTGTTGTCGGGGAAGTCGGAGGCA
TTGCGGAGGTGCAGGCGACGACCGGAGGCAGGAGCGCCGGTGGCAGAGGCAGCATCGCCGAGGAGGAGGGAGGAGCTGGA
GCAGAACACACGAAGGGGGAGCAGGGAAAGGGAGGTGAGCGATACGAAGGCGAGCAATGCCAGCAAACGAGTGAGGAGAA
GTGATCGAGCTGGTGACGGAGTGTGCATGACGGCAGCTGCCATAACACAGTAGTGGCTCAGCAGTCAAGAAGAGGAGCGA
CAAGCGCCTAATAAAAAGCAGCAGCAGGGCGCATCGACAACCTGCAATCCGGCCGTCTGCCTTAATAAATGCGAGAGAGG
GTTGCACGAGGAGCGTGGATCGCGTCCTGCTGCCTCGCGTGGGATCTTTTGGTCCTCACTGAATAAATCCTGCGTGAATC
AATCCGTGATAGCAATCTATATATATAGTCTATAAAGTACCGG
>c106439_g2
TCTAGGGCGGGTACTCCCTCATTGGCATTGTAAAATGCCTCAATAGTCCCGATGTCTTCCCAATAACCGTCATACAAATA
GGCTTGAACCCTCATACCAAGAGAAGTGGCACCTGGAATGACTTCACTTCCAAAATCATTAGCTTGTGGAAAGTCATCTC
GCAAAAGCTTGATCATGGCATCTCTACTTATAACATAGATCCCCATACTAGCAATGTAAGGGAGTTCAGTTGCCCTTTCC
TCATCCAAGCCTAAAATGGTAGTATCTACCTTCATCGCCTTCAAATATTCTCCTTTAGGTTTTTCTGCAAAATCCACGAT
ACGACCTTCTGAATCAATCTTCATCAGCCCAAAAGCAGTTGCCCTCTGCTCATCCATTGGCAAAGCTGCAACTGTAATGT
CAGCATTTGTCTCTCTATGAACCTGAATAAATTTCTGATAATCCATGCGATACAAATGATCTCCTGCTAAGATCAAGAAC
TCCATGACATTTTGTTCCTCGAACAGCCAGAGATATTGTCTAACCGCATCCGCTGTGCCCTGGAACCAATTGGGATTTTC
AGGGCTCTGCTGAGCCGCAAGGACCTCCACAAATCCTTCATATTTGTAACCTCCCATGTTACTGGAGTATGCACGGGACA
GATGTCGATTAAGCGATGCAGAGTTGAACTGAGTGAGGACATAAATTTTGCGAATGTTGCTATTGATGCAATTACTAACG
GGAATGTCAATAAGCCGGTAATTAGCACCAAGAGGGACCGCAGGCTTTGCTCTTTTCTTTGTGAGTGGGTACAATCTGGT
TCCTGCTCCGCCTCCAAGGATTATGCTTAATACACTGGTTCCAGCATCGGGGTCGAGGCAGGCCTCATCATTCCGAGAAT
CAGATACAGCCCGAGGAGAGATGAGAAACCGCTTCTTCTGGAAGCTTCTTGGAACAGCACCTGGAATCGATATTAAAGAG
GAGAATGCACCACATGACGCAAAGCTATTTGAAGACCCCCGTATGAAGGCGGGCCTTGTGAGACTCGGAGAAGGTGCGGG
CAGCTGCTGCTTGCTGTCATTTGGGACGCAAGACACGAGGGGATTGCGGGCAATGGCTGCGGCCATGCCTGGCCCCTTCC
GTGCTCCTTCTCCTCTCTCGACGCACACAACACGCTGAGGTGAAGCTCTCAGGATGGATATGGAGACGAGAGGTGGATGT
CGCGGGCTGCCTCTAAAGAT
>c105483_g1
CTCTCTCTCTCTCGCACACACGCACACACAGGCCTCATTGTCGCTGACCACGCACAAGTTCATTAACGGCTCTCTCTCTT
CCTGTGCTCACACGTGTTCCGCCATGTCCAAGAGCATCTCCATCTTTTTCTCTAGTTTTTTAGCTCACAAGCAGTATAAA
AGCCATGATGAATAGGCGCTCTGCAGAATCGTCTGCCGTCCCGCAGTTGCGACCTGCTGGGAGCAGTCATCACCTCCATT
GCTGCAGCTGCACCATAGCAGCGCAAATCAGCAATGGCGGCAGCTTCGAGCATCATCTCTGTCAGCTTCCTGGTCTGGTT
CTGTCTGTTCTTTGTGAATGGCAGCTGCAGCCGCAGCACGCCCGCCGTGGGAATGAGTAGCAGGAGCACTTCTATGCTGC
AAAAATTGCCTCTTCTCTCTGATTCCGCCAGCACCCTCTTCCCCAATGGTACCAACATTACCCGCTTCGATTTCCCGCCT
GGCTTTCTTTTTGGTTCCATCACCTCCTCCATGAAGCATGAGGGCGCAGAGCTCGTAGATGGAAAGAGCTTGAACATATG
GGACGAGTACGCCAGGACTGTTGTAGGAGCTTCTTTTGATGGATCTATCCCTGGACAATGTGGCAACAATTACTACCGTT
ATGCGGAAGATCATCAACTTGTGGTTGACCTTGGTATGAATGCATACCGCTTGTCACTCGCTTGGTCTCGAATCTATCCG
AATGGCAGTGGAGAGGTGAATGAGCTAGCAATTGCACATTACAATGATGTGATTAATGATGTTCTGGACAAAGGTTTGGA
GCTTTTTGTGACGATGTGGACGCAAGATCATCCCTATCAGCTAGAAACAGATTACATGGGAACCCTGAATGGAACTTTCA
TTGACGACTTTGCCAACTATGCTGACACCTGTTTTGCGGCATTTGGAGACCGGGTAAAGAATTGGATAACCTTCGATGAG
CCCAATGATTGGGCTGGACTTGGTTATGCAACCAGCCAAAATCCGCCAGGGCGATGCACATCCAACATAGATATCTATGG
GGTGTGCTCGGCGGGAGACTCAGGAACAGAGCCTTACATTGCAGGACACCACCTGCTCTTAGCTCATGCAGAAGCAGTTA
GCATTTACCGAAATAAATATCAGGAAGCACAGAATGGAAGCATTGGAATTGCCCTGTGGCATAGATGGTTTGAGCCATTG
ACAGACTCTGCGGCAGACCTGGCTGCTGCACAGAGAGCTACTGATTTCCTACTTGGATGGTTTTTGGACCCAATTTTGCT
AGGGGACTATCCTGACACCATGAAAGAGTATGCAGGAAGCAGGTTGCCTCAATTTACTCCTGCTGAAATAGCAAAACTGA
ACGGCTCCATAGATTTTCTGGGATTGAATGTTGTCACAGCTTTCTATGTGTACGATTACAACTATTACAAGGATAAATAC
CCTGATGTAAAGTCCTATTACCTAGACCCGCAGGCAGCTACCACTGGTAAAGTTTGACTTGGCTATCTCCATTCTTGAAA
GTTTGTGTGCATTCTGAATTGACTTGACGTGGTGACCTTTATAGGATGCTTGTTTTCGCTAATGTCAGTGCATTGTTTTA
GTGCTTCTAACTGGAAGTGTGTGTATTTGTGCACCAGGTGTGAAGGATGGTGTGCCAATTGGAGTGGGGGAGCATGACTA
TGCGGTACCTTGGATTATGCGCAAGACTCTAGAGTATATCAAGTATCGCTACAACAATTTCCCAACCTATATCACGCAGA
CAGGATGGGGCATGGAATTTACTTCAGAAGCTGATGACACTAACATTTATGATGATCAGCGAGTCCACTTTTTTGAGACC
TATTATAATGAGCTCTTAAATGCCATTAAGGAGGGGGCCAATGTCAAGGGTGTGTTTGCGTGGGCCTTGCTCGATGGATT
TGAATTCAACCTTGGCTTGGAAGTCCGAGTGGGCATTCATTATGTTGACCACAACCTCAACCGGTTTCCAAGAAAGTCAG
CAGAATGGTTCAGGCTAATGCTCTCTGACAATTCGACATCAACAAGAAGTTTTATGAGTTAAATCTTATGCGATTGCTTT
CAGTCAGCTGCAATGTGCATAGGAGCATAGGTGAGAATGATAGCAGAGGCCAACATGCAGAGCAGGTGACATAATAGGCA
ATGTGAGAAGAAGGTGCATTTTGTTTGTACTTAAAGCTTGCATGGAGCAGTAGCCTAATGAGCCTCATCAAACAAATGTC
GATGGGTTGGCAAGGTGAAATAGGCTCTCCCCTTAGGCTTCTTATTGAGCAATTTTGCTGGAACGTTTCTTTCCATGCAC
CTATTTCCTACAGGGAGGGTTAATAAAAGCGAGTTTACTGTGCATTAAGCTACTACCATGCATTGTCTTTTTGTTACCCA
ATTATTCTTTGTAAGCTATGTATCCCCAGGTGAGCTGTCAGAGCATATCTATATGGGAACTTCTCATCCCTGGTGTATTT
TAATGGAAATTTTAAATTTTTTTGCTC
>c108727_g1
GAAAGACCCACTCTCTCTCCACGCGCAGATGCGGCAGGAAGAGTTTCTGTCCATTGTCTAGCTTTAGGGGGAGGAGGGCG
AACTGCCATGATCTCTGAAAACCTAAAAAGGGCGCTTTCTTTACATCACTTTCCCCTGTTTGATATCATCTCTTTCCCTG
TTTGATATCCTCTTTTTGTATAATTTGCTCACAGAGAGCTGAGATTGCATACAAAGTTACCACTCTGCTCCTGCTTCTTT
GTAGAGGTAGACCCAGACATTATGGGGCGATGGCTTCTCAGAAGAAACCGACTAGATTGAACTTTCCCCTCCCTTTTATG
ACAGAGAAAGAAATGGATATGGATGAGTGCTGTCATAAGTACACGAAAGGAAGGCTCTGAGAAGGATGGGTTGAGCTGAA
GAAACTCATTCGGAATAGACACCTCATGACCACACACACACGCACGCGCACACACATCAAACATGTACCAAACAGAGTCA
CAGGTGCATTCTTTTCTACCAGCGTTTTAAGGAGCCAAATGGTTCCCTTCTTCTCGTGCATGAAGCTGAGGGAGATGCTG
GTGCTGTTCTAGAAAGGTTTGGCTGACCTTTGGTGCTCAAGGCATCGTGATTCCCGGGATATGGTTCTCTTCTGTTAAAG
GCCGCAGACAAATTGGCAAAATTGCTGCGGGTGTTTCATCTGGGCCTGGATGTGGGTGTGCCCGAGCTTGTTAGAGGTCT
TCATGCAAGTTGTCCTGCGTCAAGCTGATTTTGCACATCAGTTTTTTAGAGGGGGCATGGGCATGTCTTATTGAATGATA
TTATAGGGAATGACTGTATGTTTACACGCTCTCAAAGTACCAGCTTCAACTTGATCTGCTACACGATCAGACGTGTGCTC
GAAGTATGTGTCCATTTTTCAAAGCTAGTTTGCTTTGTCCATGGATATCCGCTTCTTGACATAGTGTAGGTGTACCAACC
ATTCCTGGATCAGCAACGACACTCTTTGATATGGCTTGAAACAGCCACTCTGTTTCATTGGCATCTAGGTAGAGAGAAGA
CGCAAGAGCAGAAGCTTGGCTGTCCAGATCGTAGCGGTGTCGTTCTGCTAAAATCTTGAGGATATCTGCATCTTGGTCTA
AGCTTTGGCAGCAGAACAGGTAAAGATGTCTTCAAGGAGCTATTCTAACCTCTTGGAGCTCACATCAGATTTTCCTGTTG
TATTACCGCGCTCAACAAGGCGATTACCCAGGGTAATGTCGGAGCCTGGAATATTGTCAGAGGTACGTGATGATGATAAT
GCTACTAGTGTGACCTCAGAGTCCGCTTCTTCTATGTCCCAAGGGGATCGGTGCATCATTGCTGCAAATATCCTACCTTT
GAATGCAGAAAAAAAGAAACCTGAGGGGTGGGTGTTTTCTTTTGATTCAGACTCCCTCCTGTTGCAGCTCAAAGATGGGC
TTCCCCAAGATATGGAAGTCCTATATGTTGGTTGCCTAAAAGTTGATATAGAAGTTAGTGAGCAAGAAGAGGTGGCCTCT
TATCTGCTTGAAAATTTCAAATGCGTTCCAGTCTTTTTATCTGTAGAGCTCAGAAACCGGTTTTATCATGGATTTTGCAA
GCAGCAACTATGGCCCCTCTTTCACTACATGCTACCCCTCACTCCTGACCATGGTGGTCGATTCGACCGCTCTCAGTGGC
AAGCTTATGTCTCCGTCAACAAGAGCTTTTCTGCCAAAGTGATGCAGGTGATCAATCCAGATGATGATTATGTGTGGGTG
CATGATTACCATCTCATGCTCTTACCAACCTTTCTTAGAAAGAAGTGGAGTCGAGTGAAGCTGGGTTTCTTTCTTCACAG
CCCCTTCCCTTCATCAGAGATCTACAGGACTCTTCCTGTTCGAGATGAAATGTTGCGAGCCTTGTTGAATGCAGACGTAA
TTGGATTTCATACCTTTGATTATGCCCGACATTTCCTCTCATGCTGCAGACGGATTCTTGGACTGGAGTATGAATCTAAA
AGGGGTTACATCGGTTTGGAGTATTATGGCCGCACTGTAAGTATCAAGATAATGCCTGTTGGCATACACATGGGGAAGCT
GCAAGAACATCTTGACGTTTCAGAAACACAGAAAATGGTAATCCAGCTGAATGAGCAATTCGAGGGGAAAACAGTGCTTC
TAGGAGTAGATGACATGGATATATTTAAAGGCATAGGCCTAAAGCTTCTGGCTATGGAGCAGCTCCTAAAAGACCATCCT
GAATTGAGGGGGAAAATAATGTTGGTGCAGATAGCCAATCCCGCTAGGAGTCATGGCAGGGATGTATTGGAAGTGCAAGC
AGAGGCCTACGAGACAGTGGAGAGGATAAACCGCCAGTATGGTGGTCCAGGCTATCAGCCTGTTGTGCTTATTGGTAGAC
ACGTTCCACTTTCAGAGAGGATTGCCTACTACACGGTTGCAGAATGCTGCGTTGTGACTGCAGTAAGGGATGGCATGAAT
TTGATACCTTACGAGTACATCGTGTGCAGACAGGGCTGCACATACCCTGATGACAGAGTAAATTCGGCTCCTAGGAAGAG
CATGCTGATAGTATCAGAATTTATAGGTTGCTCACCCAGTCTTAGCGGAGCTGTAAGGGTGAACCCATGGAATGTGGACA
GTTTGGCTGATGCTTTGAATATGTCCATCACAATACCAGAAGCTGAGAAGCAGATGCGGCATGAAAAGCATTACCGCTAC
GTGAGCACACATGATGTTGCATATTGGGCGCAGAGTTTTATGGGGGACTTGGAAAGGACATGCAGGGATCATGCCCGGCG
TCGATCTTGGGGCATTGGATTTGGGCTGAGTTTCAGAGTGATG
>c69899_g4
TTCTTCGCCCACTCCATCCCCGCCGCCACCTCCTTCCCGCAGGTCCTGCTCTCCGCCGCCTCTTTCAACTCCTCTCTCTG
GCTCGCCATCGGCCAGGCAATCTCCACAGAGGCACGGGCCATGTACAACATGGGACAGAGCGGGCTCACCTTCTGGAGCC
CCAACATCAACATTTTCAGGGACCCGCGTTGGGGCAGAGGCCAGGAGACGCCCGGGGAGGACCCCCTCGTCGTCAGCTCG
TACGCTGTCAATTTTGTTCAAGGCTTGCAGAGCATCAATGCCTCCGACCCAGCCAAGTCGCTCAAGGTCGCCGCCTGCTG
TAAGCACTACACAGCTTACGACCTCGACCAATGGCAAGACATCGATCGCTTCCACTATAATGCTAAGGTCAATGCTCAAG
ACCTTGGAGATTCTTACCAGCCACCCTTCCAAGCATGCGTACAGGAAGGAGCTTCTGCTTGTATGATGTGCTCTTATAAC
CGCATAAATGGTGTTCCATCTTGCGCAGATAGAAGCATGCTTAACGATATTGTACGGGATCAGTGGGGGCTAAATGGCTA
TATTGTATCAGATTGTGATTCTGTGGAGGTTATGTATGACTACATGCACTATACAGCCACGCCCACGCAATCAGTCGCAG
ATTCAATACTTGCAGGGCTAGATCTCAATTGTGGGTACTTTCTCTCAAATTATACGGCACTAGCAGTGGCAGAGGGGCTG
GTACATGAGAAGGATGTTGATAAATCATTGACGTACTTGTACACGACACTAATGAGATTGGGCTATTTTGATGGAAATCC
AAGGAAGCAAAGATATGGAGAGCTGGGACCCGATCAGGTTTGCTCAGATGAGCACAAGCGATTGGCAGTGGAGGCGGCAA
AGCAGGGCATGGTGCTGCTAAAAAACTTGAACCAGACTTTGCCCTTGTCGAAGAACCTTCGGAAGGTGGCAGTTATTGGC
CCAAATGCAGACTCCAGCGAGATGCTAAGAGCGAACTATGCAGGTTTGCCATGCAGAAACACAACTGTTGTGAGTGGGAT
AGAGCGCTATGTGGATATGCTTCACGTAAATGGCTGCAGTGGCACTGTGGCATGTGATACACTTGGTTTTCCAGAAGACT
TAGAGATTGAGAACATGACATTGGC
>c107490_g2
CGAGAATTGCAGAAATAAGTTGGTGACAGTATCCATCTGTTTCCATCGCGCTCTCTTGGAATTATTTGTGTTCTCGTTGG
GGCAAACATGGGCTGCGTCTCTCTCGTTCGAGTAGTGGTGCTGTTGCTGCTGCTGGGCATCCATGCCGCCTTCTGCAGCT
CCCCTCTTCCGTCCGTCACCACACCATCATCATCATCATCATCTGCTCTCGACCTCTTCTCCAACGACTCCCTCATCATC
GATCGTAGTGAGTTCCCTGCGTCTTTCAAGTTCGGTGCTCTCACTTGGGCAGTCAAGCATGAATCTGCCAGCTATGAAGA
TGGAAAAACTGATGGATTGTGGGATGCTTTCGCCCGTATAAAAGGTACTGTTAATGATGGGACTACCCCTGCTTCCGGAG
CCGATCACTATCACCGCTATCCTGAGGATATTGCTTTGCTTACTGATTTGGGAATGGATTCCTTCAGACTTTCTATAGCG
TGGCCAAGGATGTTCCCAAATGGAACGGGTGAAGTAAATGCACTGGCTGTGGTTCATTACAACAATGTAATAAACGAAAT
AATTAATGCTGGTGTAGAGCTGTTTGTTACCTTGTATGAGCAAGATTTGCCACAAGTCTTGCAGGATAGCTATGGAGGGT
TGCTCAGTCCTCTCTTCGTAGACGACTTTGTTCGCTTTGCAAATGCTTGCTTCAATGCCTTTGGAGATCGGGTAAAGCAT
TGGATGACCTTTGATGAGGGCAATGACTTTCTACCCTGGGCATATGCTGGTACATATTGCCCGCCTGGACGTTGCACGGT
TGGGGCATCTCTCTACAATTGCTCAGCGGGCAATTCCTCTACAGAACCTTACATTGCTGGCCACAACATGCTTCTTGCAC
ATGCAGCAGCTGTAGAGCTCTACAGGAAGGACTACCAGCCCTCTCAGCAAGGAGAGATTGGAATGGCTATTTGGTTCAGA
TGGTTTGAGCCTCTTAGCAATTCTGCTGAAGATAAGGAAGCCAGTGAAAGAGCCACAGACTTCACTGTTGGATGGTTTGT
AGAACCACTGTTGTATGGAGATTATCCCAGTTCAATGAAGAAAATAGTTGGTTCAAGGCTACCACCATTCACACAAGAGG
AGTCTGCGCGCATACGGGGGTCAGTGGATTTTATTGGTCTGAATGCTGTGACCACCATCTATGCAACGGTTGGTGAAACC
CTTGATATAAGCTTTCCAGGCTACTTTGAGGATTGGGGTGTGACTCTTACAGCATATAGAGATGGAGTACCTATTGGGAG
GAATGATGGTGAATATTCTGTACCGTGGGGCATGGAGAAAGTCATTAACTACATGAGAACTCGCTATGACAACGTGCCTA
CTTATGTGGCTGCTTTAGGTTATGGACTTGCTACAGAGTCTGTCTATGATGATGTACGAGTGGAGTTTTATGCAGAGTAT
CTGAAATCTTTGTTGATAGGCATCAGGGACGGCGCAGATGTGCGGGGTGTGTTTGTATGGTCCTTGCTGGATGGTTTTGA
GACAACCATGGGTAAATTAACGAGGTTTGGCTTGTACTACGTGAATGATGCAAACATGAGATATCCAAGATTGTCAGCTC
TGTGGTTCAAGAACATGCTCACATCCAACACAAGCCTTGCATTTCAAAGCTAGAGCCTGCTAGTTGTTCTCTCCTAGAAT
GACAACTATAGGGAAAGCTGTGAAAGTGTAAGGGCAGTATTGTAGAGCCTGCCGCTCACGAACCTCTCCGCGTAGTAGTC
AGCATTCCCACCCACCTGTGGGGCTCATCAAGCTCACCCTTGAGAGTAGTATTCAGCATCTTCACTCACCTCCTTGTGGA
GAGTAATTACTCAGGCTGCACATAGTAATATATGCAACAAAAGATTCTCTCTTGTAGTATTCTGCAATCCCATTACTTGT
ATCATTTGCAATTTTTTCACAACTTTTTCACCATAATTGAGAGTGTTATCACCTCCATCTTGATTGTGCTCTGCCAGACG
TACTTCACAAAATGTTTACTTCGATTTTTT
>c101233_g1
TACAAGAAACAACTATTATAACTATTATACTAGGAGTTGCTTACATGAGAAGATATACATCTGTGATATTGCAGTTAGGA
ATGGCATTGAGTGATGTTAAACAATGGGACTGGAAGAAGCTGCTTATGAAATGCTGGCAAGGGATGTTCACGTCTCGTCA
TAAGTAGGATTTATACAGGACAGCAAAAAGGTATTAGCTCTGCAGTGTAATAACTTTGAAAGTATCACAAAACGACCTCC
CTGCTGATCTTTGTACAGGAGGGAAACAAAAAGTGTTTATCCTCTTTCTTTGGTTTTCTTTGTGTTAGGGTCTGCAAGTT
CTTTACAGGGAATTTATGAGGGCCTTGATTACATCTGTAGAGATTATAAACAAGGGGGTATCTATGTTCACAGGTACTTG
TTGAGGCGTCTGCGCTTCCACTTCACAAGTCGTTTTAACAGTTCCCCCACCTCAGTTGGGTCACGAAGAGAACACACTGC
ATTTGTTTCTTTGGCAGATGTGGTGACGAGAATTCCCAGGCCATGTTTTTTCCTGTTTAGTACCTTGAATGCGTCTTCAT
CACTGCGATCATCTCCCAAATAAATGGGAAATACGGTGTTCTGATCATTAAGACCCAGTGCTTTTAGAAGAAAATCCAAG
GCTTTCCCTTTGTTCCACGCAATCAGTGGGCGAATCTCTAGAACCTTGCGTCCTTGGGTGAGACGAACATTAGGGAATGA
TTGCAAGACTTGTTGTACCTGCTCTGCGAGCACCATCCAATGCCTTTCTTTAACACATCGAAAGTGGACTGATACGCAAA
ATTTATTATGCTCAACTCTTGCCCCAAGCACTGCCTTAGTCTTCTCCACCAAGACGTTATAAACCTTGTCAATGATGTAG
GTGAACTCTTTTGGAGGCTGAAAAAGGACCACTTCATCTGCCTTTGAGTGTGAAGGCCTTGTTTCTTCTGAATCTCGGAG
TTTAGCAGGTCCAATGATTTCCATTCCATGACTTCCTGCGTAATATAGCCCTGGTAGTTGTACAAACTCATGTAGCTTTT
CTTTGCATCTTCCAGATATAATTGCTGTGGGGAAAACATTTGCCACTTCTTTGACAATGGCTCGCATTTGGTGTGACATG
AAGGCGTTATCTGGGTCCTCAACAATGGGGGAAAGAGTGCCATCATAGTCCAGGAACACTGCTAATCTTTTTCCGCTGGC
TGCCTTGACTATCTCATCGAACTTATCAAGTGCAGAAGGATGCTTCACCATCCAAACTCTGTGGATGAGCTCCAAGTCCT
CATCAGTAGTAGCAGCATCAACATGTGCATTCATATGAAAAGGAGAGGACGATGACTTGGGGCTTGTTGTCCGTGGAGGG
GATGTCTCTCTCATTCCTTGCAACCATCCATGAAGGACCGCAGCCATATTGGTATTGTTATCATTGCTGCTGTAGCTGGT
CTTTGCTATCGGCATATTCACATGCTGCTTGCGGCATTTGCTTGTGTACATTGGCTCCTGTGGAGGCTCTGTTAGTATAG
GACGCAACTTGGATATGCGTGGGCTACACCTTATGCTATTCAACGATTCTTTCCCCACGGCCACAGCTGGCTGACCGTGT
TCATCACCCGCTGCTTTTGCACGCATCTGCTTCACATGCTTGTTTTCGTTTCTGCAGTTGCGTTGGCCGTCTCTCATGGC
TGCAGTTTTGAGGTCACATCTTTCTTCACCAAGCTGCATATTAGCACCATTATCATGTTCAAATTGGCTATGATTATCTT
CTGCATCATGGCCTGCAGCTACATTCATAATCTTGGTAATATTAGCGTCTGTCTCACAGTGAACGTCAGTGATACCACCT
CTGGCAAGACTGCTAGAGTTCCCTCCTGCCGTATCAACAATGATATGAGCTGGTTCACTAAGGGCATCAACTTTGTGAGG
TGCAACAACGGTGCCATTGTTGTTATTATCACTAGCAGGGGCACTCTTGGAGTGGATATGGGCATTGCAAACACTAGCAG
GTGCATTTTTGGTGAGAATATTGCCATTGTTATTATCACTAGCAGGGGCACTCTTGGAGTGGATATGGGCATTGCAAACA
CTAGCAGGTGCATTTTTGGTGAGAATATTGCCATTGTTATTATCACTAGCAGGGGCACTCTTGGAGTGGATATGGGCATT
GCAAAAAGTAGCAGGTGCATTTTTGGTGTAAATATTGGCATTGCAAACATCAGCAGGTGAACTTTCAGTGTGTATATCAG
CGATACAGTCGCTGCAAGCACTGGCGATAATAGCACCATTTGTTACCGCATGTTGAGTGACCTCGAAGATTAGACTGTGC
ATGTCAAGCTGAGGGTAAGTAGTGCTATAAGCCTTAATGATGGTGGGATTCATCTTAGTCACGTAATCAGCAGTAGTAGT
CACAGCCATTCTTAAGTCTTGTTTGGAGAATTTAGCACCCCAGGAGCTGCTCTTCATATAGAGCAGCTATAACTAAACTC
TGCTTGTTTAGTGCAGCCTAAAATTGTTGCTTGTTATACTTTTGGCAATACACAGCACTTGAACTAGCTCAAATGCAAAG
AGCTTCACAGCACAGAACTTAGCTACAAGAAAGATGGAGGGTTCAGGAAAATTAGGGAGCAGTCAGGGGCTCGGACAAGG
GTTACAGTGTAACGAGAGAGAGAGAGAGAGAGA
>c103681_g1
CAAACTTTTGAGGTGCAAATTGCAGCTTAGATTTAGTTACATGGGATTACTTTGAAGCACGGGGACTTGAGAACCTACCT
AATTTACAGTTGAGCAAAAGCTAGATAAAAGCAATCAGACCTGTCTTGCATTGTTGGTTCAAAGTTTGTACAATGGCTCC
ATATTTTATATCAGTAACCTACCGCACAGGAAAGGTATGCTAGAATCATGGGGGAGTAGGGTATCCTAATACATAAATGC
ATCATGTGGTGGCAGAACTCTTTTATACAAGTGCTACACCTAGAGTCCACTTTATAAAAGAATGGACAGTAAGAGATGCA
AGATGATGTTATTTGTCCAATCACCAAAAGAATAGAGCCTTTCTGGCTATATGAGTGGTTATTAATTTTAAATCAATGTT
ATTTAGTATGGCTTGTAACCCTTCAGCATATCCCCATGCCCTGCACCTTCCCTGTAGTAGGACTTGTACCACTTCACAAA
TATTTGTAAGCCCGTGTTTAGATCCGTGGTTGGATTGTACCCCAGAACACTTTTGGCTCTTGTCACATTTGCATGTGTGA
ACATGACATCACCAGTACTAGGCATTGGAATGATTTTGCGGATGGCTTTCTTCTTGAGATGCTTCTCAAGAATGCTAACA
AAGTCTCCAACCTTCACAGGCTGTGTGTTTCCAAGGTTGAAGATTCGAAATTGAGCCTTTCTGCGCTTTCTACCACCGCT
TCCAGTGCTTGGTAGTGCCGTGTCAAGTGAAGCCACACAACCTTTTACAATATCATCAATAAAAGTGAAATCCCTGGCCA
ACTCCTCTCCATGTGGACCTTGGAAAATGGTAATAGGCTTGCCCTCCACTATATTTCGTGTGAAGGAAAAGTATGCCATG
TCTGGCCTCCCCCATGGTCCATAAACAGTGAAAAACCTCAGGGCGGTTATTGAGAGACCGTATATATGGTTATAAGTGTG
AGCTAAGACTTCATCTGCTTTCTTAGTTGCTGCATACAAGCTGGCTGGGTGATCTGTTCTATCATCCTCAGAGAAGGGAA
CCTTTGAATTTAAGCCGTATACGCTGCTTGATGACGCATACACAATTGCAGGCTGAGGATTTGTATTCTTGCATTGTTCA
AGTAGAGTGACAAAACCACCAACATTGCTGTGAATATAAGCAAGTGGATTCTTCACTGCATATCTCACGCCAGCCTGTGC
CGCTAAGTGGAGGACATGCGTGAAATGGACGAGCTCAAAAAGCTTGGCAAGTAAGCGCTGATCATTCAGGTCTCCTGCCG
CTATGAATATTCCCGCTTGATCAAGACTAGTTGCCCTTGCTCTCTTTAATTCCACTGGATAATAGTGATTGAAGTTGTCA
AGCCCCACAACACCATCGCCGCGCTTTTTCAATGCAAGAGCGACGTGGGACCCCACAAAACCCGCAGCTCCAGTCAGTAG
CACGGTTAATTGGCCACCATCCTGGCGTTGAGCAGAATGGAGCACCGCCTCCTCCCACGCTGCACTGGCGTAAGGCGACC
TTTGCGACACGAATCCCCACCCTATGATAAGGAGGAAGGACAGGAAGCAGAGAGTCTTGAGGGACCCCAGGTGGCGCAGT
GCAGCTCTGGAGAAGAAGTAGTAGTAGGAGAGCGAGTGTGGAGGAGGGCGCCCCTTGCTGCTGTATTGGTAGGTGTCCGC
CTCTAACAGCTTCACCAACTGCGGATGCAGACCTGGCGATACCACCTTGGGCGCTGCCATCGCCAACCTCTCTCTCTTCC
CACACCTGCTACACACCACGCCCGCGAAGAGAGAGAATTGAAGTTCTCTCTCTCTCTCTTTGTGTGGAGACAGATCTTTG
CTCTACAGTGGGCTTGTCATCTCCTCCCTTCTGTCGTTAGAGATGTAGGCAAAGACGTGCATTGTTCTGTGGTCTCTGGT
CTCTCTCTCTCTCTCTCTC
>c97474_g1
GAGAGAGAGAGGTTCTCTCTCTCCTTGATCACGATGCAAGCTGACTTCAATTGCCATTTTTGTCACAGAAGTGGCAGTCC
AGAGAACAAGAGCTTATCTGCATGTTAATCAACCTATTGGGAAGTGATTAGCTAGCGTTAATCAAGACTAGCGAGTGTAA
TTAACTATTCTGATTGCTAATCCTATTCGATTCGATCGCTGCTCGTCTTGCTAATCACGACCATGCCTAACAAGAAATGT
ATTTTTGAGCTCAATAATGGAGATAATGCAGGCAAGAAGGTGCATATTGAAAACGTTCACGAAGCACATGCGACGGACGG
GGCCGACTCCGAGGATGAGAAAAGTGACCTTGTGGTTTGCTTTGGTGAGATGCTCATCGACTTTGTTCCGACACTCAGTG
GGTATTCATTAGCAGATGCCCCCTCCTTCAAAAAGGCTCCTGGCGGTGCTCCTGCAAATGTTGCAGTAGCCATTTCCAGA
TTGGGTGGTCATTCTGGCTTCATTGGGAAGGTTGGAGATGATGAATTTGGGCATATGCTGAAAGGCATACTAATGCATCA
TGGTGTAGACTCGACTGGAGTGAGATTTGACGCCAATGCGCGAACTGCGTTGGCTTTTGTGACTCTGCGGGAGGATGGGG
AGAGAGAGTTTATGTTCTACAGGAATCCGAGTGCGGACATGCTACTGCAAGAATCGGAGCTGAACATTGATCTCATAACA
AAGGCTTCTATATTCCACTTTGGATCTATAAGCTTGATAGCAGAACCTTGCAGATCTGCACATTTGGCTGCAATGAAAGC
TGCAAAGAACTCGGGAACGCTTCTGTCATACGATCCAAATGTAAGGCTTCCTTTGTGGCCTTCAGCAGAAGATGCAAGGA
AGGGAATCATGAGCATTTGGCATGAGGCAGATCTGATTAAGGTTAGTGAGGACGAAGTAGCATTCTTGACTGATGGGGGA
GACCCGGATGATGATGATACAGTGATGCAGCTTTGGCATCCTGGACTTAAATTACTTCTTCTCACAGCAGGGCAGGAGGG
ATGCAAATACTACACCAAGGAATTTCATGGACGAGTACCAGGGTTTAAAGTGAGTGCTATTGATGCGACTGGTGCCGGTG
ATGCGTTTGTTGGAGGAGTTCTTAGTCAGCTTGTTAGTGACATCTCCTTGTACGAGGATGAAGCTCGCCTCAGAGAAGCC
TTGCGATTTGCTAATGCATGTGGAGCATTAACGACCACGGAAAGGGGAGCCATTCCAGCCTTACCAGACAAGGACACTGT
GTTGAGACTGATAACTGTTTGTGATAAGCAACTACCAAGAGTACCTTCATGGCAACACATTTCACAATGGAGGGTTCCTT
CTCGCCAACCCTCGAGAGAGATATTGGCGGACGACGATGCTTGATATGCTATACAAATGTGTAAAGCACCAGCTAGGAGA
TTCCCTTTCAGGAAAAGCTTTCATATATTTAAAATTTTGCTAGCCACTTCTTATATTTTATACCTTCATGTTGCAACCCC
ATACTGACACTTGAAGAATTTTCCCAACAATATTCAGGATGACAAAC
>c54822_g1
ACACACACATACACACACACACACCCACATTAGACTCGTTGCCAATTCGCTGAGCTTGAAGCTTAAGCCGCCATAGCGCC
CTCCAATACAGCAATGGAAATGCAGAATTTACCCTCGCGTGTGCTCAGCTTCTCGCGAAGCTCCTCTTCTCTTCGCTCGT
ATGACAAGCTCGAGCAGAAGTTACCTAATCGCCCCTTTCATCCAGAGGACTCACCCACAGATGATATCCATGAGCAGACA
GGCCATTCTCGGAGACGATGCTTTGCTGCCTCTGTTTGCTGTGTGCTAGCCCTCCTCGCGACTGTCAGCTTGGGCACATT
TCTCATTGTGCGAGCGCGGAATGGGCATGGATCATCTGCGGATTCAGACAACCAGCTGTCGGTGGGATCGGGCACGATTG
CAGCTGTTTGCAACACGACGATGTTCCCAGACCTTTGCTATGAGTGGCTTTCAGCTGATCCCAGTGCACTCAAGGCAAAT
CCTCTCCATCTAGCAGGAATTGGCATAAAGGTGGCTCTTGACCATGTGCATGATGCTTCAGCTGTGGCCTCTAAGCTCAA
CCTCAGCTCCAAGCATGTCAACCTTACCAAACAGGCAATCGAGGATTGCATTGAGCTCATGGACTTATCGTCCGATCAGC
TCAACGACTCAGGCACGGGGCTCAGCTCTATAAGTCTGCTCTCCATAAAGAGCTCTTTGCTGAATGTTAAGACCAAGCTT
AGTGGGACGATGGGGTTTCAGCTTGCCTGCTCAGAGGGGCTTCTCGCGTCCTTGCCAGAAGATGGCTCCCTCTCATCTCT
GGTTGAGTCTCAGGATAAGGTTGGTAAAGGAGTGATAATCTCTTTGGGATTGGTGGATACTCTCTCCAAGCTTGGTGCTG
ATCTCACATCTTGGAAAGACGCCGCACCGAAAATACACCTACGACGCCTTCTGTCATCATGCCGTGACGAGCCAGAGGGA
ACGCCTGATCCCTTTAGTTTCACTCAAGATGATGGTTTTCCCGAATGGCTATCTGCTGGGGACCGTAAGTTGCTTCAAGT
GGCTCCACCGCCCATTGCAACTGTTTCACCAGCTTCACCCCCGCCTGCAGTTTCATCAGTGGCTTCACCCCCACCTTCGA
CAATGTCCATTGCCCCACCACCTATAGTCGTGTCATCGCCACCGCCATTGCCATCCACCTTGACTGTTTCCCCCCCTCCA
TCAACTTCAACTGGCTCATCACCCTCGACAACAACAAACATCACATCACCATCGTCGACTTCAAATGCTTCATCCCCTTT
GGCATCCACACCTGTTGCGTCACCATCAACATCACCATCCAATTCATCTTCCACGACGACACCAGTGACATCACCGTTCA
TTGCATCTCCGTCCACAACGCCTGCCTCAACTCCAGCTGCAGGCACCTATGATGCAGTTGTTGCCCAGGATGGAAGTGGG
AATTACAAGACCATTAAAGAAGCTCTAGACAATGTGCCAAAAAAGCGCAGCACCCGATACACCATCTACATTAAGAAAGG
GTTATACACAGAGTATCTTCTTGTTCCCAAGGCCATGAAGCTTCTTACCTTGATAGGGGATGGCATGGGACAGACCATCA
TAAGTGGAGACAAGAACAACAGGCAGGGCGACACTACTTATCAGTCAGCTACAGTTGCTGTTTCCGGACCAAACTTCATT
GCCAGGAGGATAACATTCCGTAACACGGCAGGGCCAGAGGGTCACCAGGCAGTCGCTCTAAGAGTGAATTCCGATCAAGC
TGTGTTTGATTCATGTAGCTTCGAGGGGTACCAGGACACACTTTATGCATTGGCTAACAGGCAATTTTACACAGGATGCA
ACATATATGGCACTGTAGATTTTATATTTGGCAATGCAATTGCGGTTTTTCAGAATTGCAACATTTTAGGTAGGCTACCA
TCGCCCAATCAGCATAACACCTTCACAGCCCATGGAAGAAAGGTGTCCTCGGATCCTAGTGGGTATAGTTTTCAAAAATG
CACTATAGGGGCAGCTCCTGATCAGCAAAATGGGGCATATAAGGTGGTCAACTACTTTGGGCGGCCTTGGAAAGCCTATT
CGCGGACAGTTTTCCTGCAATGTAACATTGAGCAGATTATAGATCCTGCTGGTTGGGTGGCATGGGATCCTACCAACCCT
TTCGTTGACACTCTTTACTATGGAGAGTACCAAAATACAGGGGCCGGAGCCGGTACCGCAAGACGCGTAGCTTGGAAAGG
TGTTCATCCTAGCATGTCCACCGCAGAGGCCTCTAGTTTCACTGTGGATGGCTTCATTTCTGGCTCAACTTGGCTTCCAT
CTGCCAAAGTCTCTTTTCAGACTTCACTGTAGGCTGCTTGTGAAAGGCAGCTCTAGATCTAACTTTCTGGTGATGTGCAC
TATCTTTGGTGGCATGCCCTGTTTCTTTGGGACAAGCGCCAGTTTGGGGAACCCGGCAATGACGCTTGCAGAAGCTCTCT
TCGCTACAAAAACCTCAGTTCTTATGATGTGTGCATCTCCTCTTATCATATTACTGCATGCTCCTTCTGGCACAATTAAT
TTTACCCCTTTTCCTTTAATGGTGTAGACAGCCTTCTCCTCTCAAGTGCCAAGATTTTTTATTCCTCTCTTTGGCTGCTG
CTAGATATAATTTCTCTGTAGGTTGTCCCAAAACAAAGCTATTATTTGTAAAGAAGCATATGATTTGTGCTGCAGATTGT
AGTGCAG
>c79789_g1
GGGCATGCTTTGAAAATTCTTCTACTATCGATAACGTTACGCACTTGTGAAAGCGGTCAATCAAGCTCTTATAAGTAATG
TACAATGCGCTTTGCTCATTATGCAAGTAGTGGATCATTGCTTTTGGGTTATGAATTTTGATCTTGTTGGCCTTGCTTGA
AGTTAAGGGGCTAAATCACCACCAAAGTGAGGTTGAAAGAAAGGTTGCAATGAGCGCTTGATGAGGCAAGATGTATGCAC
TTTGATGGAGTTTGTAGGAGGCAAGGTTAACAAAGAAGTTGATGTCCACATTGAGGATTGCACCACTTGAGAGTAGTGGG
GACATAAGAATTCCATGATCTCTTGTGTGAAAAAGCTAAGGCATAGATAAGGAAGTGAAGACAATGGCGCACAAAAGGGA
AATGTGTTGGGTTTGGAGGGCGCCGGTGGCAATGGCATTCTTCATTCTAGTTGTGCATTTTGCAATCCAAGTGCAAATTG
AGAGTGGTGTGGCCCTAGCACACACCACTCACCATCGAAAGGAGCATGCACCATTGCCACCATTAAAGCAGAGGAAGGGC
CACCACCATCACAGGAGGAGGAGGTCGAGGCAGCATGATGATGATGAGGCTGGCAGTGCAGTGCATGGAGAGAGCTACTC
TCCTTATGCTAACATCTTTGACGTTCTTTCCTATGGAGCTGTTGGAGACGGAGAAACGGATGACACGCAGGCATTCCTGG
GCGCATGGCAGCAGGCTTGTCACGTAGAGAGTGCCATTTTCGTGGTGCCGCAGTATTTCACATTTGTTGTCCGCCCAATT
GTCTTCTCGGGGCCCTGCGCGCCCAATATAATATTCCAGGTGGATGGGGCCATCGTGGCGCCGGAGAGCCCGAGCAGGTG
GGGGGCGAGCAGGAGCCTGCTGCAATGGATCAACTTTTTCAAGCTGCACGACATGCAACTGCGAGGCGGCACGGCAGGGG
AGGGCCTGGTGGATGGCAGGGGCGCCGCTTGGTGGCCCAACGGCCCCAACAAGGGCAAGAAATATGAAATGCGTCCCACT
GCTATAAGGTTTTATGGCAGCTATAATGTGACAGTGAAAAATTTAAAAATCATCAATAGCCCTCAAACACACCTCAAATT
TGATAATTGCATTGGGGTAAAAGTAAGCAATATCAGCATCCACTCACCCGGTTATAGCCCCAACACAGATGGCATTCACC
TTCAAAACACTCAAGACGCAGAGATTTTTGACTCATACATCCAAAATGGTGACGATTGTATCTCAATACAAACTGGAAGC
TCAAATTTGAACATTCACGACGTTATTTGTGAAGCTGGTCATGGCATAAGCTTGGGAGGTTTGGGACGGGCCCAAACACA
AGCTTGTGTATCAAATGTCACTATCCATGATGTATTTATAAGGAATTCCCAGAATGGAGTGCGAATCAAGACATGGCAGG
TAACTGGTGCAAAAGCATGTCAAAAGGCA
>c108262_g6
AGAGAGAGAGAGAGGGGGGGGGGGCGCCTTTTTTTTTTCCACAAAGAGGATGGGGAGAGGGGGACTTTATACAAATACAC
ATACACATACATATTAGGAAATGGAAGCTATCCAAGACTGGCCATCGATGAAAGAGGTGGACATGAAGGGGGCAGCTTGC
GAATCTGTGAGTTGATGAGCCCATGCCACCCTATTGTGCACGCTCGCACCTCGGCCCCAACACTTGTATTCTCCATAGAA
TGAGGTCTTTTCGCGAGAAGGAATGCCCCAATCATTCCAACCGCCCGGCATGATGGTGGTATCGATGTGGGAGTGTAGAA
AGACAACACGAGAATAAGCTCCCCATGCTCTGCCCAATAATACCACACCCCTACCAGTGATGCTGCAATTTAAGAAGGAA
AACCCAGTATCCTCTGTTGCAGATTTCCTTTTTTGAGCTGTGAGGGATCCTGAAGGAGTGTCAATGGTATACAAAACACA
TCCCTCATAGAGAGAGAGACCATCCCCAAATATAAAGTCAATAGAGCCTTGAATCCAACAATCCTTGAAGAAGTGGCGCC
CCTTGTGATCATACAGAGTGTCTTGTGCACCTAAAAATGCACATGAGTATAAGGCCGAATGATCTCCAGAAATTTGGAAT
GCTACTGCTTGTGCCCCTTCCACCCCCGGTTTTGGGGCTGGTGCTGTGTTCTCAAAGGCAATGTTCCTAGCAACAAAGCC
GGGGGCCATGACCGCAAAGGTTGCGCTCTTGAACGTGGTGGTGCTAGACTTGGCGGTGTCATTCCAAGTGATGGTAGTGG
AGTTCATGCCTGCTCCTACGATGGTTAGGAAGCCCTTGGTCTTGGGTACCTTGACCTTCTCCTTGTAAACTCCAGCGGCA
ATCTGGATGACAGTCCGCAGCACATTGTTCTTGGGAACGGAATCTATTGCCGCTTGCACACTCTGAAAATCCCCCAAGCC
TGCCACCTGATTCACCGTTATCACCTTCTCCACCCTCATCTTCAATGTGCTATACACTTTATCATCCTCAGCTGCATCCC
CCAGCTCCACCATTAATCCGTCACTGTAGGACGACATCCGGCCCGCGGCCGCAGCAGGCACACGGAAGCCGCCTTCTGCG
CCGGCCGCTCCCCAGTCTTGTTCATACTTTGCCCTCACCCTCTCCACCCACCCTAGATAGTCCTTCACCTCTTGCTTGCT
TGCCATGGCACTATCCAGTATGCTGTAATGGCCGCCTGCGTATTGGCTTTCATTAGACGTGTAATGTTGCCTCCTGCTTC
TGTACAAGTGGACACTTTGCGTGCACTGGAAGAAGGTCACTACTGTCAAAGCGATGAGCAAAGTACAGCAGCTAGAGCTT
GGAGCGTATTGTATTCCCATGGAGATATAATAGCTTAATATTATAGTGAGCTTAATACGGAGCTTGAGGTAAAGAAATGT
GCTACTGTTTTGAGCTGGCCCTTGACTGCTTCTGAGAAGTGAAGTGAGGGGGGCAGCGTGGCTATCTATTGAGTCTTAAT
GGGGTTTTGTGCAATGTGTGTT
>c101727_g1
AAAGTATGGCAACGAGGACAAGCTGAAGCAGCTCATTGATGCATTGCACGATCATGGTGTTCGCTGCCTTGCTGACATAG
TAATAAATCACCGGTGTGCAGATGAGAAAGATCATAGAGGTGTATGGTGCATTTTTGAGGGTGGAACACGTGATGAGCGT
TTAGACTGGGGACCTTGGGCTGTAACCAAGCATGACCATCCTTACACA
>c102944_g1
GGGTGGGAAGGGGTTCAAGTCGATCTTTAAGCTCTCAAAGCTGCGAGGAGGTTGCAGGTGGGGTGCAAAAATATGGGAAG
TCTGTCTTTTAAGCAGCAACCAATTGACCAAGTAAGAAAACTGCAGCTCCATGTCCAAAAACGTCATCGCTAGGATTCAA
TTAATAGCTTTACAACAAAATTCAGTCAATGGCAGAGCTACAATGAATGTGTAGCCAGGAAGTATCAATACAGACTTACA
ACCCTTTCAATGTTGAATGGCATACAGGTATGTAGGAGTGCTCAATGGTTTATCCACCAACATTTATCATACATAAAAGG
GATGCTGGAAGTGCACCAACCTACTTTGGAGCGGCTTCCGAATTATCTCAAAAATTTCAACCCGTCTTTCCCACTCCTGT
TGTCAACCCAAAGTTATAAGAAAACAGAGGATTATAGTTCTTATCACCAAAATTCATGGGTAGCTGATCTACAGTCTTAA
ACCATGTGCGCGGAGACTTCCCCTGAAACTCGTAGTCGCCGAACAACACATCTGCCACCCCCTGCCCTTCTGATCCAGGC
AACCAGGCTGCCACAAATGCATTCATCAGTGGAAGATACGGTTCCACCACCAATGGTCTACCCGAAATTAACACCACCAC
ACATTGAACTGCACTACACACGTTTTGCATTGTGGTAATACTGTCTTGTGGTATTGTAAGATTGTCATTGTCACCAAACA
TTTCTGTGTATGTTGGCTCTCCGATTACTACCACTGCGTATGAGTAACCACCGTTTGCAACTGAGCCAGAATCTGGAGAC
TCTTGAAAATCTACTTGAGTAGAGGAGCTCACTGTTTTCTTGATGCCCTCAAGAATTGTGGTGCCAACTGTGACATCTCC
ACTGCTGCCTTGCCAGCTTATAGTCCACCCTCCACACTGCAAGCCTATGTCATTTGCATGCTTGCCAGCAACAAGTATCT
TGGGAGCATTTTTGTTTAGAGGCAATGCCGGATTGCTCGAGTCCTTGCCATTTTTTAGAAGCACCAACGACTTCCTCACC
GCTTCCTGAGCAAGGGTCCTGTGGTCTTGATTGCCCACCATTCCTAGCAAGCTTCTGTCTGCCATAGGATGCTCGAAAAG
ACCTGCCGCAAACTTCACTCTAAGAATTCTACGCACGGCGTCATTGATCCTATCTTGGCTTACGAGGCCTGAGTTAACTT
GGGCAGTGACCAGGCTAATGAAATCTAAATAATTGTATGGAACCATCACCATGTCCAAGCCTGCATTTAAGGCTACATTT
ACACTGTAGCTGTAGTTGGAACCAGGGGGGTTTGTGATACGTTCAAGAGCTTCCCAATCAGATATAGTAAAGCCCTGAAA
TCCCAACTTCTGCTTCAGCATTGTGGAGATTAAGAATTGGTTTGCACTCATTTTCACATCATTCCAGCTTGAATAAGAGA
TCATGATTGTTGACACACTGTCTGCAATGGAGTTGTAGTAAGGAGGAAAATGAACTCTTCGAAGCTCATTGAAAGAGACC
TCTGTGTTGTTTTCATCGATGCCTCGCATTGTACCACCATCTCCAACATAGTGCTTTGCACAAGCAACTACATTTGATCC
TCCTCCAACATAAGGATAACCCTTGGGGAAGCCTTCGGGAGGAGTCCCTTGAAGCCCAAGAATAACTTGAGTCATCTGCT
GTACTAGCTCAGGATCTTCACTATAGCTCTCATAGCACCTACCCCAACGTGGATCGCGGGATACAGCTATACAAGGAGCA
AACGCATAGGGTATGCCCGTGCCTCGAACTTCCAATGCAGTGGCGGCGCCAATTCTTTGAACCAAGTTGGAGTCTCTTGT
GGCTCCTAGACCAATGTTATGAGGAAAGATGGTTGCACCATAGACGTTGTTGTGTCCATGCACAGCATCAATGCCATAGA
TCATCGGAATTCCCAGACGAGTTGACAAAGCAGCAGTCTGAAATCCATCCACCATGTCTGCCCAGGCACTAGGCGAGGCG
AAGGGCGCGGGAGCACTCCCTCCCCCACTTAATATGCTCCCTATGAAGTAATTTTGTATGACAGACGCGTCTGCAACTGA
GCGCTCAATCTGGGTCATCTGCCCAATCTTCTCTGCTAATGTCATTCGAGAAAGCAGGTCCTCCACCCGGGACTCTATGG
CCCTGGAGGGATCTTTGTACGGAAGAACACTACCTTGATCATCCGCACCACCAGAGCCAAAGAGCAGAGAGCTCACCATG
CAAAACAAAGCAGCCCAAGTAAAAAATGGAAGCCTTTTCTTTGCAGCCCACTTGGAGGAAGCCATGAAAGCTTGGTAATG
ACGAAAATGGGCTTCCAGAATGCTTCGCTAAGGAGGCTTAGAAGTTAGGAGAGAATGTGCATTGATGGGTCCTCGCTTCT
GTGCGCTGCGGTGATGGAGATGGTGATTATTGTGGTGATGATGGCGAAGAAAACGAGGAGAACAGTGGGGTTTTTGTAGC
ACACTCGCACACGGCTTCTTTCTCATTCAGCTGCGCTTCTTC
>c103478_g2
TCCAGTGTCTTTCTTGAAGGCAAATCCCAAAATGGCAATCTTCTTACCAGACACTGGAGACACTAGAGAGGCAGCAGCAA
TTGATGTATGTCATGGCCTCATTGAAGATAAGGCTCAGCTAAGCATTTATGATCCTCAAGTCACTGAGTCGCAGATCTTG
CGCGATCTTGCCATGGACAAGTTTGATTGGGATCACCCACAACATTTGCAGCAACCATTGAACCCTGCCGACGCTAGCAA
GCTTGTAAGTGTTGTTGCAGATGCATATGAAGCCACAAAGGGTGCTCATGGCATTTGTATTCTAACTGAATGGGATGAGT
TCAAGAAGCTGGATTACAAGCGCATTTATGAGGGTATGCAGAAGCCAGCATTTTTTTTTGATGGTCGCAATGTGATTGAT
GTCCATGAGCTTCGCAAAATTGGCTTCATTGTGTACTCTGTTGGGAAGCCTTTGGATCCCTGGGTCAAGGATCTTCCTGC
AGCACCTCCCTCGTAAGTGCAGCTGATCAAGGTCTTTTTTGGCACAGTGTTATGCGGATTCGCAGGATAGTTTAGCTCAG
TTTTGCCATCCATTACCTAACAGCTGTGCCTATTGCATCTGTTCCTCCCTTTTAACTATTTGCACTTACCAACACATCAT
CTTTAGAACATCATATTTAGAATTTTGACAACCCATTCTTTTGGCACCAATTTTGAATGATTAATGTTGGCCAATGACTT
CCTTTGTTGTTCAAGGTATATCGATGGTGTTTAGTCT
>c63900_g1
ATATAGTAATTTGGAGTCAGATTAATGTTCTAGCTCACTATATGTATGAAGACAATGTGTCTCCATGTATGTATTATCTG
CTGTTAGTCAATGTTGATCAGCTGTGTTAATTAATGCGCTTTTTAGTAGTCTTGATCATCTGGTAGAGTGGTGTGCTTCT
CATTAATATAGTAATTTGGAGTCAGATTAATGTTCTAGCTCACTATATGTATGAAGACAATGTGTCTCCATGTATGTATT
ATCTGCTGTTAGTCAATGTTGATCAGCTGTGTTAATTAATGCGCTTTTTAGTAGTCTTGATCATCTGGTAGAGTGGTGTG
CTTCTCATTAATGTGAAGAACATTTCTGAGCTTCTTAGCTCAGGGTTTGGAAACCCACTCCTTGCCATCAATGAATCCCA
GGCTGAGGAAGGGGCGTGCTTGCTTGGTTGTGAGCTTGTAGGACCATGCCACACGGCCGCTCCGGTCGGCACCTGGTCCA
AAACACTTGTATTCACCATAGAATACTTTCTTCTGGCTTGCTGGAATGCCAAAGTCATTCCATCCTTGAGGGGTGATAAT
GTTGTCAAAGTATGTGTGTCCATACACGACGCGGGAGTACGGGCCCCAAGCCCTGCCGAGGTAGATGGTTCCGCTTCCTG
TTACGACGCTGTAGACGAAGGAGTAACCGGTGTTTTCGCTGGGCTCGAGGCGCTTTTGTGCTGAGATTGAGCCAAAGGGG
GTGGCAATGGAGTGCATGTGGCATTTCACATAGAGCGAGCGCGCATTGCCAAAGATGAAGTCGATGGAGCCCTCAATGTA
GCACTTGTAGAAGTAATGGCGGCCAGCCCTATCATAGAGGGTATCTTGGGCTCCGAAGAAGCTGCAACGGTAGAATGCGG
CTCTATCTCCTTGGATCCGGAGAGCTACGGCTTGCTTGCCAATCTCACCACCCTGGGGAGCAGGGGCTGTGTTCTTGAAG
GCGATGTCAAGAGCAATGAAGCCATCCGACTCGACCGCCACGGAAGCACTGCCATAGGTGCTCAGATTCTTGCCATCGGG
ACCTTTAGTGGATGCAGTGTCACCCCATTGGATGTAGGTGAGCGCAGCACCTTCCCCCTTGAGTGTGACAACCGGTTTGC
TATTTGGGATGCGGACCTTCTCTCTGTAGATACCCTTCTTGACAAAGATGACAATGCGCTTGGTGTTGCCCTTGGGGATG
CGGTCAACGGCTGCCTGGACGGTCGAGACATGGCCAGTGCCATCTTTGGCGACAACGATGATGGGCGGATCGGCGGTGGC
ATGTTTAGCACTGATAGCATTGAGCACCTCATCAAGCTTGCGGCCGGGACGGCGTGGCCTGCCGTAGGACTTCCCTCTCT
TGTACCTGTAGAGACCTTTCACTTTCTTGCTGAACTGGTTGTCATCGTAGGCGGTGGGCCGAGAAGGCATATGGTCATCG
TCATCAGGGTCTTCGTCGGCATAGACAGGAGTTTTCTGCTCGACGCGGTCGCACCATTGGCGCATGTCTTCGAGGCCATC
GAAGGCATGAGCAGGGGCAGCGATGAAAAGGGCCGCACAAAGGGCAGCGGAGGCGATGGCGAGGAGCTGCAGAAAGGCAA
GGCTCCTCATATTGATGGATGAGCTGAATATGGTAGCAGCTAGTGCAGCTGCTTTGATGTGAAAGAAGAAAGTAGGCGTC
GA
>c106086_g3
ATTTGACAGCTCAGTTTACTTTCATTATATAGCCAATGAAATACAGGATGTTTAATTATTATGTATGTCAAATCATCTAC
ATCATCATCTGAAGCCCGATGTTATTTGAAAAAGTATGTCAATCTGAGATGCATGAACCACTCTGACCAGCCTTTGGGCC
AGACATCAACAACCTCCTCAATTCATTAGCATTTTTCTGACTTCAAAAAACGAATAGGGTGTATGTAGACTACAGCGCAT
ACCATCCACGCCCTTTTCCTCGTGCTCTTAGCTCGAAAATAGAGAGCTGAGCAGAGGACAATCTTATTTCATATCTAGCT
CAGTTCCGAGTCACGACCCCTCTTCTTATGCAGAGATTCCATGTACATAGAACAAAAAATATGAATAGAAAGCACTAGAC
GTCCCTAAAAAATGACCCCCAACCCCCTTCACCCCTTTAGCCCCACGAATTGCGTGAAGCCGTATAGCAACTCTGTATAC
TTTTCGGCAGGATAACAAATTCGTGTCGATACCTCCACTGCCCATACCAAAACTTACAATAGTATATGCACAGCCCTGAT
CTTACTTTGTCAATAAGGTTTGTAGCCTTTAAGCATGTCTTCATTATCGCCACCATGCTTATAGTATGACTTGTACCACT
TGACAAACAAGCCCAAACCAGTATCTAAGTCGGTCATTGGATTATACCCCAGAGCAACCTGGGCTTTCGTTACATTGGCA
TGTGTGAACATGACATCACCTGTGGCTGGCATTGGTATGACACTGAAATAAAACATGATCAACCATGAGTTCTAGGTTTG
TTACAAAACAAGCATGTGAAAAGTGTCTATTAAACATAATTATGTGTTTATGTGCACTGGCATAAGAACATGGTTGCACA
AGCATTCTAAGTTCTACCACAAGAACAATGCAAGTAACGTAGAGGAACAAGGAGAAGCCTACGGTCAGCTTTTGGAAAAA
GTCGTGGACTCGTGGTAAGTCGTTCACAAAACAAAATAACCTAAAGCATAAACGTAAATAGTCTTAACTACATAAGCGAC
ATCATCAATGCTCAATAGTGCTTTAAAAAAGACATGTGCATCTGCACGACCGGACACACACACAAGCATATACAATGACA
ATTTATATGCACTGCCCACATGACAATATAGTAGACGCAGAAGAACATATTAATGCATAATGTCCATGCACATGATGGTG
CAATCCACACACAAGGCTTTGCCGCTCAAAGAACCCAGAATGTATACTTTCGCTTAGCTTTCTTTTTCAGATGCTTCTCC
AAAATGCTGACAAAATCTCCCACTTTGACAGGCTGAGTATTGCCAAGGTTGAAAATGCGAAACTGAGCCTTCTTCCTCTT
CTTGCCATCACTCCCAGTGCTAGGAAGAGCCGTATCCAAAGACGCAACACAGCCCTTAACTATGTCATCAATGAAAGTAA
AATCACGTGCCAATTCCTCACCATGAGGACCCTGAAAAATTTTGATGGGCTGACCCTCCACTATATTTCTTGTAAAGGAA
AAATAAGCCATGTCTGGCCTTCCCCAAGGTCCGTAAACAGTAAAAAACCTCAAAGCTGTGATTGATAGCCCGTATATATG
GTTGTAAGTATGAGCTAGTACTTCGTCAGCTTTCTTAGTAGCAGCATAAAGACTTGCTGGATGATCTGTCCTATCATCCT
CAGAAAATGGGACCTTCGAATTCAAGCCATACACGCTGCTTGATGAGGCATAAACAATCGCAGGTTGTGGATTGCTGGTC
TTGCACTGCTCAAGCAGAGATAGAAAGCCACCAATATTACTGTGGACATATGCTAATGGGTTCTTTACAGCATAACGGAC
ACCTGCCTGAGCCGCTAAATGAAGAACATGGGTGAATCGGACTAGGCTGAATAGCCTTGACAAAACCACTTGATCATTGA
GATCAGCTTCCACAATGAATATGCCAGCCTTTTGCAAGTTTGCTGCTCTGGCCCTTTTCAAGGCAACAGGATAGTAGTCA
TTGAAGTTATCTAGCCCTACCACACCATCCCCCCGACTCTTTAAAGCCAAGGACACATGTGATCCCACAAAACCAGCTGC
CCCTGTGACAAGCACGGTCATTTGGCCACCCTCCTGCCTAATTGCTGATTGAAGTACTTCCTTTCTCCAAGCTGCAGAAG
AGCAGCCATAATACAGCCCAGGATAAACAGGTAGCCCTTGGAAGAAACAACCCCACGCTCTGCATACAACCAAAATTGAA
CACAAAGACATGACAACCAACCACTTGCATTACAAACACAGGGTGGCAGGTAGAGATCCAAAAGAACAGAAACTAGTGAT
GAACTCCTTCACAAACAAGGCAGCATTAATTAGACGTTGCTTCTGCAAAGCTTGTCACCTCAAGAAATGTGGACACTAGA
CGCATGCAGGGGGCGAGGTGAGAGAACTGACATTCGAGTTTACAGAGATAGAGGCGGAGCACAGAGCAAATGTACTCACA
GTATCGCCAGAAAAGAGAAGAAGCAGAAGATCTTAAGCCAATTCGTGTGTCGCATTGTCACACGGCTAATGTAATAATAA
TGGTTGTTGTTGGCTCTAGCTTTGTGGTAGCCATCCGCATCCAGAAGCTTTACCAAGTGTGAAGGTAGTAGAGAGGAACC
CTTGGAAGCCATGCCAAGCAGCACACAAGTCTAAAGAGGAAGATGATTCTATCAAAGCAATCAGCCTTGCTATGGCGACA
TTGCGACATCACTGCCCTAGTAAGTCTCTTCCTGCATTATGTTGGATCCGGACATGCATTGTGACCGTTGATCACAAGAA
AGCGATCTGTGATGCTCCAGTCGGGCAGACTTCACGACGGCAATGAAACGACAAAGGCAGACCTGCGAGGATGTAGGATG
CGAGACTCGAAGGGGAGGGGCGGCAAAAATGCGTCTCCAGATACGCCGATAGTGAAGGTAGATGTCGCCGGTGGAAGGCG
AGGGGGGAGAGAAACCCTAGAAACGCTTGGAAATGGCGAAGAAGGTAGAATGCAAGATGGCAGAAGGAGCCCGTGCGCTG
CAGGCAAGGAGGCGGGTTTCTTCTGTCAAGGAGCCCTGGCGTGGGCACACTCTCACCAGAGCTCGGTCTGGGTCACAGTC
TACAGAGAAGAGAAAGAGGAGTGAAGGTGAAGGAAGAGGAAGAGGAAGATGATGGAGGAGAGGAGGCCTGGAGGAGGCCC
TCTATCAATAATAAAAATTAAGTATAGATGGACTCAAT
>c94957_g1
AGTTAGAATTGCCACCTCAGGAATCTGAAAGAATTTCTGAAAAATGATAAGAATGTAAGCACAAGACGATTCGTTTACAT
TCTCATCAGTTCATTATGATAGCTTAAATACCATTTTACAAATTTCTTGAGACCTGATTGTAGATCTGTGGTCGGATTGT
ATCCTAGTTCAGTCCTTGCAAGAGTAACATTAGCATGGGTGAAGGGCACGTCCCCATTCCTAGGCATTTTGACAACATTC
CTAACAGCCTTCACTTTCAAAAGCTGTTCTAAGATGTCCACAAGAGTCGGCACAGACACAGGACTTGTATTACCAAGATT
ATACACTCTAAGAGGTGCTGGACCAAGCTTTTTACCACCACTTCCAGTACTCTTCCCAGAAGTATCGAGAGATGCAACAC
ATCCTTTGACAATATCGTCAATATATGTGAAATCACGAGCCAAGTCCGCATCATTTGCCCCCTGATAGATGGTGATTGAT
CGTCCTTGTAAAATGCTCTTTGTGAATGAGAAGTATGCCATATCTGGCCTGCCCCAAGGTCCATACACAGTGAAGAACCG
TAAGCCAGTGATAGAAAGACCATAAATGTGATTATACGTATGTGCAATCTCTTCTCCAGCCTTCTTTGTTGCTGCATAAA
GACTAGCCGGCTGATCAGTTCGATCGCTTTCCGCAAATGGCACCTTTGTATTCAGACCATACACCGAGCTTGAAGAGGCC
CAAACAATTGAAGGCTGTGGATTGGCAGATTTGCATGCTTCAAACAATGTAACGAGACCTGCGATGTTGCTGTGGACATA
GGAGCCAGGATTTTCCAAGGCATACCTTACCCCTGCCTGGGCTGCAAGATGCATGACATGAGTAAAAGAAATCAAGTCAA
ATAACCTCTTCAAAAGAAGGCCATCATTGATATCCCCCTGTATCACAAAGATGCCATGCCTCTCGAGCAGTTCTTGCCGT
GAATGCTTCAAGGACGGATCATAGTAATTATTGAAATTGTCTAAACCAAGCACCCCATCACCTCGTTTTTTCAAAGCAAG
AGATACATGAGTTCCCACAAATCCAGCTGCTCCAGTAACCAAGACAACCAGACCTCCTTCACGCTTGACATGACAAGAAT
GCTTCACCCGCTTCTCCCAGGAAAGTCCTCCCCAAGTACTCGATGGTATTGCTCTGTGACCAGTTGAGGTCAACTTGAAC
AAGAAACCAGCCATCAATGTGACCAGAATGAAACCCCAAACCAGTACCTTGGCCCATGCTATGGATGTTGTATACCAGCG
GCTTGAAAGGCGACTAAAATAATAGCTTCTCTCCATTTTCACCTTTCCAGGCGTCGAGGGAGAACTTTCCTGCATATCTG
AGTTCAGGCCCAGCAAATTTTGCTGGTTAGCCTTGAGAAAGGTGTGGAGTGCCATCCTTTATGCTTTTAGAAAATCTGAG
TAGACTTTTTGAGGTCTCTGAAGCAGTTTTCCTCTTATAATCGATGGGCGCAGAGCACATTTGATGCTGGCATCGAGGTC
AGACTTCTGCAAGTTTCTGCTGTTGGAGCATCTTCAAGAGCGGCAAATGGATCCAAAAGTGCTGCAAGACCTGTGTAAAG
AACAAAGGATTCTTCCGAAACTGTGTGTGTGTGTGTGGGGTAAC
>c108270_g1
AGTGTTTATAATTGAAAAAGTTTGTACATAAGTGAGTAGCCAAGCTACTCTTTTATAATGTTTCCATACACAAAATTCTT
TGCTTATTGACAACATGCAATTCATTCAATGAAAGCATGTGCTCAGCAAAGAATTTATCTTTGATTTAGCATTATGCAAG
GATTGTTTTATTAGTGCTATTTTGAGATGAAGTGTCGTGATTTAGAAGCGCTATCATCAATAGGTTCTTGTAGAGCAAGT
TTGACATCTTCAAGGCACGGAACCTCCAGCACAACGATAGCCGACGGGACGAGCGTCGAGATTGCAACGCTTGGGGATGG
AGAGGGCGACCATGGGGTTGATTCCCATCATGCGGGCCAGCGGCGAGGTGAGGCACGCGCAGAGGCACGCCGGGTTGCTA
CCCAGCTCCACCACTTTGCCGCAACAGGTGGAGTCCGGCTTCGTGTTCTCATCCTTGGCTGCAGGCAAGCAGCTGACCAT
GCCGTAGGAGACCGTCATGGTGCCTCCTGGGCACGGGTCTCCTTTCCCCTGCGCTGCTGCGATCCCCCATACCACCACCC
ACATCACTACTACAACCTCCCTTGCACCCATCTCTCTCTCTCTCTCCCACACAGTCTGCATTCTCCCCTCGTCACCCCCT
CCTCCTCTGCATTCCCGCAGAGACGGCACCCGCCCTTTTCTCTGCATTTCGGCACCGCAGGCCCTTGCAGCCCCGCCATG
GCTGCCAACGAATGGATTAATGGCTACCTCGAAGCTATCCTCGGCGTCAATGAAGAAACCACTCCCGTGCCCCCTCTCCG
CGAGAAGGGCGACTTTAGCCCTGCAAGCTACTTTGTTGATGAAGTTGTCGCAGGAACAGACGAACTTGCTCTTCACAAAA
CGTGGATGAGGGCAACAGCAACAAGGGATGTGCAAGAACGCAGCGGGCGTATGGAGAATTTATGCTGGCGAATATGGCAC
CTTTATCGTGCAAAGAAGAAGATTGAGTGGGATGCAACACAGCGCTTAGCAAAGCGTCGCCTTGAGGATGAGCAAGCTCA
GCGAGACATTGGTGGTGACATGTCTGAGGATCTCTCTGAGGCAGAAAATGCTGGAGAGTCACTAATACCAAATGAAGGTG
ACGGCGGCAACATCAAAATTTCAGAAAGCAAGACAGACGTGGCAGGAATAGGAGAACCTGGCCACAAAGATCGGCGACTT
TATATTGTCATGATCAGTTTGCATGGTCTTGTTCGTGGAGAAAACATGGAGTTGGGAAGAGACTCAGACACAGGTGGTCA
GGTCAAGTATGTTGTGGAGTTTGCAAGGGCATTGGCAAAGCTCCCTGAAGTCTACAGAGTTGATTTACTTACTCGCCAAA
TTTGCTCTTCAGAAGTGGACTCTATTTATGGAGAGCCAACGGAAATGCTTAGTGATGGGTCCTATGATGATGATGAAGAG
GTGGGTCAAAGTGGTGGTGCATATATTATCAGAATACCGTGTGGCCCCAAGGAAAAGTATCTGAACAAGGAATTGTTGTG
GCCTTACATCCAAGAGTTTGTGGATGGTGCACTGAGTCACATTCTAGATATTTCCAAAGTTTTGGGAGAGCAAATTGGAG
ATGGACAGCCTGTCTGGCCATACGTGATACATGGACATTACGCGGATGCTGGAGACATTGCTTCTCTTTTGTCTGGTGCC
CTAAATGTGCCAATGGTTCTGACTGGGCACTCCCTTGGCCGGAACAAGCTAGAGCAGTTGCTCAAGCAAGGGCGCCAATC
AAAGGAGGACATCAATGCAACCTACAAAATTATGCGGCGCATCGAAGCTGAAGAGTTGTCCCTTGATTCTGCAGAGCTTG
TGATTACAAGCACCAAACAGGAGATTGAACAACAGTGGGGGTTGTATGCTGGCTTCAGTGTGAAGCTGGAGAAGACTTTA
CGTTTTCGTGCCAAACAAGGATTAAATTGTTATGGGCGGTACATGCCAACCATGGCTGTAATTGCACCAGGGATGGACTT
CAGCAGTGTGGTGGTTCCTGACGTCGGCGATGTGATTGAGGACATGGAGTCTGTGGCGTATACTAGCCAAGATGGGACTT
CCGTAGCACCAGCTTCCAAACCAGATCCTCCACTGTGGGATGAGATTTTACACTTCTTCAGAAACCCTGCCAAACCCATA
ATTTTGGCTTTAGCTCGGCCTGATCCCAAGAAGAACATACCAACTCTTGTGAAAGCTTTTGGAGAGTCAAAGGCTCTGAG
AAGGCTTGCAAACCTGTTACTTATCATGGGCAACCGTGAGGATATTGATGAAATGGCATCTGGAAATTCCAGTGTTTTGT
TGACAGTTCTAAAGCTTATTGACAAGTATAACATGTATGGAGAGGTAGCATATCCCAAGCATCACAAACAGTCTGAGGTT
CCAGATATTTACCGGCTAGCTGCTAAGACAAAGGGAGTATTCATCAATCCAGCCCTTGTGGAACCATTTGGCTTAACATT
GATTGAAGCTGCTGCCCATGGACTTCCAATGGTGGCGACTACGAATGGTGGTCCAGTTGATATTCATCAGGCTCTAAACA
ATGGCTTACTTGTAGACCCGCATGACTCAAAAGCCATTGCGGCTGCTCTTTACAAGCTGGTGTCTGACAGAAACTTGTGG
ACAGAATGTAGGCGCAATGGTTTAAAGAATATACATCGATATTCTTGGCCTGAACATTGCAAGATATATCTTTCCAGAGT
AGCACTCTGTCGAAAGAGGCACCCACAGTGGCAGAATGATGATTTGATTGATGGCAGTGAGGAATCCCAAAGCTTCAATG
ACTCGCTTCAGGATACACAGGATATGTCATTACGTCTCTCGATTGACGGTGAGAAGTCAGGAGGAGGGTCGTTGAATGGG
CCAGCTGATCTCGAGAAAATGGTCGAAGATGGCTGCGATGATGACGACAAGGAACCTGGACTAACAGATCACATTAAAAG
GCTTCTTGAAAAGATGAAAGGCCATGAAAGTCGCAAGAGTGGAGACCAGCAAAGTCATAAGAATGGAGAGCAGCGTTCTT
TTTCAAGGCCAGAAAGAGCTATGTCCTTGAGTGTCACCAAGGCTGCTCTTTTGAGGAAGAGAAAGTCTATTTATGTGATC
AGTGTAGATGCATATGAAAACGATGGGAAGCCAAGGAGTGATTTTGCCTCGATCATAAAAGAAATTTTTAAAGCTGTGAA
AGGAGAAAGCAGTGGGCGCGCCGGTGGGTTTATCTTATCAACTGCTCTTTCATCAGAGGAAACTGTCTCTTTTCTTAATG
GAAATAAGATCAAGCTTTTGGAGTTCGACGCACTTGTTTGCAGCAGTGGTAGTGAATTGTACTATCCTATGGGCGCAAGT
GATAATGGCAAAGATGGAGAGCAGCTATCCGCGGATGTAGATTATGAAACACACATGGATTATCGTTGGGGCGAGGATGG
GCTAAGGAAAACCATGATTAAGTTCATCAACTCTTCGAGTGAATCTGGTAAGAAGATGCCATTGGAGGAGGATCAGCAGT
CTGGATCCACACATTGTCTGAAGTATTCAGTGCAAGATGCATCTAATGTTCCAACTGCTGAGGACTTTCGAGAGAGGCTG
AGAGCAAGAGGCTCTCGTTGCCATGTGATTTACTGCAGGAACAAGGCGAAGTTGCATATAGTTCCTCTGCATGCGTCCCG
TGCACAAGCACTGAGGTATCTTTTTGTGAGATGGGGAGTGGATGTGGCTAATATGACAGTATTTGTTGGGGAAACCGGAG
ATACGGACTACGAGGAATTAATTCCTGGGTTGCACAAGACTGTGATATTGAAGGAAGCTGTGAAGGAAGGTTCTGTAAGC
TTATTGCACAACTCTCAGACGTACAACAAAGATGATGTTTTGCCTTCTGATAGCCCATATATAGTGGCCACCGAAGGGGA
AGTCACAGCCGATGCTATAACCTCTGCTCTTAAAAAGTTCAGCTAATTTCCATTTGCATATTCATTATTTCCTATTTTAT
TCTATGAGAGGGCATTCAACATCTAAACATAATGTCAATTATAGGTCTAAATATTAGACTTGAGCAATCTGTATCATAGC
CCATTTACTAATGAAATGGTGCCAAAATGCTTCATATACAATTTTGCAATGTTGAGATGGATGTTTTTAATGATAGATGG
ATGTCAATCA
>c104336_g1
GAGAGAGAGAGAGAGAGAGCTAGCGGTAGGCTTCCTCTCTAACTAGTTGCAAGGCAATCATGGCTTCCAAGGTTTTGAAG
GTGGCTCAAGATGGCTCAGGGGACTTCAAAACTGTGCAGGATGCTGTCAATGCGGTTTCAGAAAACAACAAGCAGCGCGT
GCTCATCCGCATTGCTAGTGGTACCTACCAGCAGCCTGTCTACATCCCCAAAAACAAGAAAATGATCACATTCCTTGGTG
ACAACCCTGAGACCACCATCCTCACATGGTCTAACACTGCTACCAGCATCAAACACCATCTGGCTTCTCCATCCGTTATC
GGAAGTGGCACATTTGGCTCAGGCACCGTGATTGTTGAAGGCGAAGATTTTATTGCTCAGGGCATCACGTTTGAGAATGC
TGCTCCCAAGGGTTCAGGGCAGGCTGTTGCAATAAGAGTAACTGCGGATCGCTCTTCTTTTTACGATTGCCGTTTCCTGG
GCTGGCAGGACACTGCTTACTTTCACCATGGTAGGATCTACATTCGGGATTGCTACATTGAAGGCAGTGTAGACTTCATC
TTTGGCAATGCAACAGTGCTGCTGGAGCACTGCCATATCCACTGCAAGGCAGCTGGGTATATCACTGCACAACAGCGTAC
AAAAGTAGATGAATCGACTGGTTATGTGTTCGTGAGGTAATGACTTAACAATTTTTTGGCAGAAAGGTTTTAGAGATTAA
AATCTATTAATTCAGCAAGTATGTCGAGGAAAAATGCCAGCGATGAAGAGTTTGAAGTAACATGCTGTAGATTGTTTGAT
GAGTTAAGCAAGTAAGTCCTTGAAAGTGTCAGGTGGATGCATGGCCGTGATTTTTCCAATGTAATTAGATCCTTTGAAGC
GGCACCATAATTAATGGGCACACCATAATTAATGGGCATATTCCCTACATAATTTGCGGAAGATCACAAGGGTTGTGCTA
TGGATTTGGTCTTCGGTTATGTCATATCCTTCTTCCTACTTTCTCTTCTACTTTCTGCTTCTCCTTCCTTGGACACTATC
CAGGTGTTTTGATTTGGAGCATAAGCTGGGATCATCGATGATAAAGGCAAGAACTAGAGGGTCTAATGTTCTTGGTAAAC
GTGGTGAGTCTTTTTGCAGGTGTACGATTACAGGTACAGGATCAAGTACCCCGTACACATATTTAGGAAGACCGTGGGCT
CCATATGCTAGGGTTGTCTATGCCTACACGTATTTGGATGCATGCATTAGGCCAGAGGGCTGGAACAACTGGAATAATGC
AGACAATGAAACGACTGCTGAGTACTATGAGTACAGGTGCCATGGCCCTGGAAGCGACACCTCCAAGCGGGTTTCTTGGG
CTAAAAAGATGATGGATTCTGACGTTTTGCAGTTTGCAACGCCGAGTTTTGTGGATGTCACAAACACATGGCTGAGTTCT
GCAGAGATTGAGCAAGTGCCTTTTATACCCCTGCCATTGTCTTGACCATCTGTGCGCAAGAATGCCAGCAGGATACGAGT
CGAGATGGATGTAGATCAGTTATCAAAAATTTGATCACTTAAGTGATGAATAAAAGATTAGCCAAAAGGTTATCTGGTTG
CCATTTGAGATATATTGACCAATTGTTGTTGCCTATGTTCTTAACATTTAGATTTTATTCCTCTTAGCACTTCAGTTTGA
GTTCTTGAAGACTCCGAAAGGAAGAGAGAGAAGATTATCATGTCAAGATTTCTGTCTTCGATGAGCATTCTTCGGCGCTT
GATAACATTCCAAGCCTCACTATGTTTAATCAAAGCAATGAAATTATTGGTGATCTGCACATTAA
>c252141_g1
AAGCCAATGACTGGGCAGGGCTTGGGTTCTCCACAAATCAGAATCCACCGGGAAGGTGCACGTCTGGCATCACTGGGCAA
GGGGGAATGAACTATGGCATGTGTGATGGGGGGGATTCTGGAACAGAACCGTACATTGTAGGGCGTAACCTGTTGCTGGC
ACATGCAGAGGCCGTAGACCTTTACAGGACCAAGTACCAGCCCTCTCAAAATGGATCAGTAGGATTGGCTTTATGGTTCA
GAT
>c108081_g1
GGATTTTTTAGAAATCCAAAGCGATGTCATTGAAACGGTCGGCTAGCGTCGCCGATGGGAATTCCCAATCGCTCATGGAC
GAGCATGTCCCCAATCATCAGGTAGTCCCCACCGTTCACAGTGGAAATTCCTCCGCTGTCGGTACCGTCAAGTCTGAAGA
TTTCGGACGAACGGTGAGGAAGCGGCTGCAGAATACCACGAGGACTGGACAAGCGTGCGACAGATGTAAGATTCGCAAAA
TACGGTGCGACGGGCTGGCAGGTGGATGTTCGCCATGCAGGCAGAATAACACCGAGTGTCGAACCACGGACCGGATCTCG
CACCGTGCGGTTCCACGTGGGTATATCGAGCAGCTTGAGAAGAAGTGCGCCGACTATGAGGCCAGAATAAAGGACATGGA
GGCTCTGCTGCAGGCTGGCGGGCTCGCTAGTCCTGGAGGTAAGAGCCACGATGGATCTTCTACCAGCAGCTCCAACGTTG
GTTGGAATCCTAGCGATAAAGACCAATGGAGGTCCAGCGAGTCTGGAACTATCAAGTTAGAGCAGCAGACACTGCCTTTC
TCGATGGACTATTCAGGCCATCATGAGCCAAACTCGCATACCCCGAGGACTGGGAGGTCTCCAATCAGGGAGGAGAACGA
TATCCACGGCCGCCCCGCCTTCTTGGTCCGCAAATCTGGAGCGCAGGCACATGTTGGAGTATACTCCGGAAACTCGTGCA
TGGCATCGACACGAGCATCTGCTCTCTCGGTTTTAGGCATCAGTATCGATTTGGCAGACCTCCAGGGCGTTCCAGAGCCC
GCAAGGTCTCTAAACTACATCTCTGTGGATGGGCATATGGACTTCAAAGATATGAATCCCTTGGATGATTCACTCCAGAG
CTTCCTCATGAGCACTTCTGGACACGCCCCCGCTTCGGTTTTGCGCCTGAGCCTCCCTTCAAAAGAGGAGGCACTTATGC
TAATTGAGTGGAATTGGGTTGCTACTCAGCCCTACCTGCCAATTGTCCACAAACCAACATTCATGGCTGAATTCCACCGC
ATGTACGACATACCAGACTACAAGACTAGCCCAGCCTCATTAGTCATCACCCATATGATCTGTGCTATGTCCATGTACTT
CATGGCAAAGCGAGAGATTAAGATCGACGGCCAGAGTCAGCAACCGGATCTCATCCGCGCCTATCGTCATTACCACTTCA
GTCTTTCGTTCCTTAATCTCCTCGTCGCCGGCGGTACCCTCGAAGATTGTCAGGCGTTGGTCTATCTTCTTGCTTTCACT
CGAGGGTTCACTCGTCCCGGTCCTGCATACATCTTGTCGAAGGTTACCACCGCTACAATCTTTGAGCTTCGCCTCAACCG
TTCTTTGAAGAAGCAGCACCAGCGTTCAGGCGCCCCTCTCAATGTCCTCGAAGATGAAATGCGCAAGCGTGTCTTCTGGA
CTGGTGTCTCTATCGATGTCGGTATCTCAGCCAAGCTCAATCGACCAATTGGTGTCTTCCCAACAGACTACGACGTCGAA
TACCCAGCTAGAATAGAAGACGAATATATCACCGAAACCGGGTTTACGGAAACGCCCTTGCCCATTAACGCAGAGGGACG
ATGTTCATTTGATGTCGTATTTGGACTCATCAAGTGTGCTGAATTCACGATTGAGATTCACACGAAGCTCTACAGTGCCC
AGAAGCCACACAGCAGTGCTTACCAGCCATTCGTGGACTACATGGAAGCCCAAATGACGGGTTGGAAAGATAACCTGCCT
CCGCATTTGAAGTACGACCCAGGGAATCCAGATGTAGTTGGTAGGATGCAGGCGGGAAATTTGATGTTGTGGTATAATGA
ATTACGCATCCTCCTCCGACATCCCTCGTTAAACCTGTCGACTTCCCCGAGTTTTAACAGCGATAACTTAACTATCTGTG
TCGAATCCTCACGAACTATACTTGAAATGACGGACTTGCTACGACGAGAAAACAACCTCGATACGGCTTGGTATGCTACC
AGTGTCCCGCTGCTGGCCTGTATGACCATCCTCTTTGCCATCTGGGAGAAGCGTGAGACGGTGACACAGGCAGAGATTGC
CAGAGTTAAAGCCGATATGGATCTAAGCGTCAGCGTCATGAAAGACTTCGGAAGAATAAATGCCATAGGATCCAACAGCA
AACTTGGCGACATAATTGTCTCCCTCACCGACGCAACCATGAAAATGCTGCGCGAACGCCACGGTAACAGACTCGCCATG
AACGGCACCAACAGCACCTCAAACTCACACAATGCTCCAGCGGCAAAACGCCGCGCAAGTCTTACACCCAAGACGTTTGC
GCCGCCAGCTACTGCACATGAGGTCCAACAACCGCCCATTCCACCAATGTCACATCTCAATAAACATTACACATACCAAC
CTTCACAGGCAGAGCAACAACAGATATCACCAGGCGGACAGGGTCCATTGTATGTTGATACAAGCGTTAACCCCATCGCG
CAGATGAGCCACGTATCTCTCCACCCCGTAACCTACGCCGATACTTCAGCCATCCACACTGCAGCCCCGAATCTCACTGC
TGCAGCCCATCAACATCACCAACAACAGCAGCAACAACAACAACAACAGAAATAACAGCAGCAGCAACAACAACAGCAAC
ACTAACAACAACACTAACAGTAGCATCAACAGCACAATCCGGCCACCTCTTTCGTCTGCGCACTTTGAGTCCCTCTCAGA
TGAGGACTCTGAACACTGTCTCTCATCAAAGCATGGCAGGTATTCTACTAAGGTTCCTGCGTCCCGTGTAGACAGGTTAT
TACAACAACGACAGCTCAGTCGGACCCGAAACTCCCTTCAACAACATGAGAAGCCCTCAGACAACGATCCAAAAGCCAAT
GGTCTTTGGGAAAGAGGAGATGGGTGGCTGGGCAGAGATATTCTCATCACTGGCAATGATGGACATGCCGCAAACTTGCC
GTCTGAGGCACCGGATGATGGTAGGCACATGGTTTCAAACAGTCGGCAACGTTTGCTGGTGGTGGCGAATAGGTTGCCTG
TATCGGCGACTCGAACTGGGGATACCTGGTCACTGGAGTTGAGTGCAGGTGGCCTTGTCAGTGCTCTTTTAGGAGTGAGG
CAATTTGAAACACGCTGGATTGGTTGGGCTGGTGTCAATGTGGCAGATGAAGTGGGCCAAGTCGCATTGAAGAATGCACT
TGAAGAAAAGCGGTGTGTTCCAGTTTTTTTGGACGAAGAAACTGTGCACCAATATTATAATGGCTATTGCAACAATGTGT
TGTGGCCACTCTTTCACTATCTTGGGCTGCCACAAGAGGATAGGCTTTCAGCTACTCGTAGCTTGGAAGATCAGTTTGAG
GCTTACAAAAGGGCTAACAGCAAGTTTGCTGAAGTTGTACAATCTATTTATAAAGAAGGCGATGTGATATGGTGCCATGA
TTATCACCTTATGTTTCTACCCAAGTGTCTGAAAGACTATAACATCAACATGAAAGTGGGCTGGTTTCTTCACACACCAT
TCCCTTCTTCTGAGATATACCGAATGCTGCCATCACGCTCGGAGCTTTTGAAAGCAGTGCTTTGTGCAGACTTGATTGGT
TTTCACACTTATGACTATGCAAGGCACTTTGTTAGTGCTTGCACTCGCATATTAGGGCTGGAAGGCACACGATCAGGGGT
AGAAGATCATCCACTTGGCAAGCTTACTCGAGTAGCTGCGTTCCCTATTGGTATCGATCCAGAACGCTTTTCAGAAGCTC
TTTCTAGAGCTGATGTCAAAGGGTATGTCAAAGAACTGCAGCAGAAATTTGCTGGTCGAAAGGTGATGCTTGGCGTAGAT
CGGTTAGATACCATAAAAGGGATTCCTCAGAAGCTGCTTGCGTTTGAGAAGTTCCTTGATGAAAATGTGGAATGGAGGGA
CAAGGTCTTGTTGGTGCAAATTGCAGTTCCAACACGAACAGATGTTCACGATTATCAGCGCCTCACTAGTCAGGTTCATG
AGATTGTGGGAAGAATAAATGGTCGTTTTGGAACGCTTACCACCGTGCCTATTCATCATCTTGTAAGTATTCCAGTGTCT
GAATTTCCAGCTAATCAGTTATGGCAGTTGACTTGTAAACTTCCTCTACACTTTTGTAATTGCTATTTTTTTAATCAGCG
ACCAAGAATAATAATCTCCATTATGAAGAGTGCTCTTTTATTTATTCATTTCATTTGAAGCTTATTTTGTGAACCAGATA
TGGGCAGGTTCTGGCTTATTGTGAACACCAGTGAACTATTTAATTGATAATGACGGTTCTTGTAACACTCTCCAACTCTG
GAAGCAGCAACTGCTTTCAGTGCTGAAAAATCTGCATTTTTGAAAATTATCAATTGGAGGTGTAACATATTGGCACATTT
CCTATTTCTTTTTTTCTGGTTAATGTTGTGTTGGTATCAAAAATTGTGTACATAGAGCTTAAGCTGGATGCTTCAAAATG
TTATAAATGTTATATGGTCTTCTCAAACATTTCCTTCAAACGATTTACTTTATTTGTTCTTCAATGGTAGTTAAACTCTT
CAATTACTGTAGCCTATCTTTGTAACTGTAATATTCTTCTGCTACCACAAATTGAATTTCGACGGTACAACCTTACTAAC
TTTGCACAAGTTATTGCAGTGGCACAAGTTGGAGAATGCTTTAGTCGAAAAGCTTTTATAAAACCAATTAAACTCCCAAT
ACCTTGGTTTGGTGCCTTGGGCCTATATAGCAATCACAACTTCTAGGCAATTTTTTGCATTTGCCATGCCTTCCGTACGA
TGCACACTACATCCTTCCAAGGTACAGGGAAGCAGCATGAATCAGGATAAAACCCATTGGCAAGCAAGTGGGTGAAAGTA
GCGAAGGAGCATGCCATAGATGCATATGTAAATGGCATAGCCAGCCATAATCGAAGTTCAATTTTAGAGTGTGATGAGCT
CATATGCTTTTGTATGCATTTGTGAAGGAGCATACCATACGTGCAGATGTAAGTGGCACTAATTAGTTGTAATGGTAGCT
AGAACCTTGAGTGAGTGCTTACATTTAATCATTTTATTAGCATAACATGCATAGCTTTTCTTAGTTTAGAGATCAGGCTA
TCCTGCATATCCAGGATGCACTCATGGTGGATGATTTTAGAGAAGCATGTTAAGCGTAAATCATTCACAAAGTGCACTGT
GTTTGTGCGCTCAGCAGTAATTTATTCTAGTGTGCTGACATGTTTACCTGGTTTGCTGTAATCAGTTTCTTCTTCATTAA
ATTGCTCTGCTTTGTGTGGTATTGCAGGATAGATCACTCGACTTCCATAGACTATGTGCTCTTTATGCTGTCACAGATGT
GGCTATAGTCACATCCCTTCGAGATGGGATGAATCTTGTGAGCTATGAATTTGTGGCTTGCCAGAATATTAAGAAAGGTG
TTCTCATCTTGAGCGAGCTAGCTGGGGCAGCCCAGTCCTTGGGTGCGGGTGCTATTCTCGTGAATCCTTGGAATATATCA
GATGTTGCTGTTGCAATTAAGGATGCTTTAGACATGTCAGAAAAAGAAAGAGAGGAATGCCATCGCCACAATTTTGAACA
TGTTACAACACATACAGCCCAGGTTTGGGCAGACACATTTGTCAGGTAAGCAGTCAAATGGGTAGGTTGTGGATGGGTTC
TCTCAGCGTGTAGTCATCCATTGCTAAAGGGTGATTCTGAAGTCGTTACCTAATGTCAGTGAGCTGAACGATACAATTTT
AGAGGCGGAACTTCGAACTCGGCGCATTCCTCCACTTCTTCCTGTAGAAGAAGCTGTGGCAAAATATCAGGAAGCAAGAA
ATCGCCTGCTCATTTTGGGATTCAATGCAACAATGACTACACAAGTGGATGGACCAGGAAGGAGAGGCCCTGAACAGATT
AGGGAAATGAAGCTTCGATTACATCCTCACTTACAGGAGGTTTTTGGGGTTCTATGCAAGGATCTGAAGACCACCATAGT
CATCTTAAGTGGGAGTGAAAGAAGTGTTCTTGATGAGGTGAGTCACAACTTAGAAGAGTTCAAATCTGGTGTTGCATCAC
CTTCTTCGGAAGGTTGGAAAGGTCCAGTCAGAAAGTTTTTACAAGAATTAAGGGATGTTTGGACAGCATAACCATGACCT
GCATCTTGTGGGTGAGATGTTCTTTCTGTTCATTGATTACCAGGAGAGAACAAATAAGAGACTTGAACTGTTAATTTGGT
TTCACAGCAAGGTAGGAGAAGGCTAATTTTTCAAAAACTTGCAAATTTTGATGTAACTAAGCATGCCTTTGTAGCGCCTC
TTAGCCTTCACAAACAAGATGCAGATTTTGCATGTTTTACTATTCATGTTTTTTTAAGACGCTGTTCAATGTTAGAAGTG
GTTTTAGTAACAGTGTCTATAAATAGGCATTTGGATCTTTTGACCTGTGGCTGGCTGCTGAAAATGGAATGTTTCTTCGG
CACACACGAGGTGATTGGAAGACGACCATGCCTGAGCATTTGAACATGGATTGGATGGACAGTGTGCAGCCTGTCTTTGA
TTACTTTCGCGAACGTACACCTCGTTCATATGTGGAGGTTCGAGAAACTTCTTTATTATGGAACTACAAAAATGCAGACG
TTGAATTCGGCAGGGTTCAGGCCAGGGATATGCTGCAACATTTATGGACTGGTCCAATTTCAAATGCTGCCGTTGATGTC
GTGCAAGGTGGACGGTCTGTAGAGGTCCGCCCCGTTGGTGTTTCAAAGGGGGCTGCTATTGACCGCATCTTAGGTGAGAT
TGTACATAGAAAGCGCATTACGACACCGATTGATTATGTGCTTTGCGTGGGTCACTTTTTGAGCAAGGATGAGGATATTT
ACACCTTCTTTGAGCCAGAGCTTCCATTTGAGCGTGAATACGCTAGTAATGGGAAGATGCTTGATGGAAAAGGATTGATT
GAGCGTCGCCCGGGACCCAAAGCAGGAGGGAGTGGAGAGAAGAATATGGTCAAGAATTCAGTTAAGTTGAGTTGCGGTGG
TAGCGGTGCAACCACGAAGGCAAGTGGGGGTGCTAGCAAAGCAAGCAGTGGGCGATCGAGAAATTTATCCATAGGTTCAT
CCATGGAGGCACCGGTTCAGAACATTGGAAACCAATCCAAGGGCACTAACGTCAAGGACAAGTCTATCAGCAGGGAAGAG
GAATTTAGAAGGCAGGAGGGCTCTTCTGTGCTTGATCTTAAAGGAGAGAATTACTTTTCGTGTGCTGTGGGGCGGAAGAG
GTCCAATGCCCGTTATTCGCTCCCGCATGCAGATGATGTCGTATCGTTTATCAAATCCATTGGAGCTAGTTATGTTGCTG
CTCCTGCACAGGCAACTGTGCAGAGGTAAGTGCAACCAGCGGCTAGAATGATTTCTTCTGCTGATGCCGTTTCATGATGT
TTGTCTGCCTTTCTTTTTCATGCTACAGTAATAGCCATAGCCATTCTTTTAACTTCTTTTTACTTCCTGTTTATCTGTAC
CTAGTCTTGTGTCCAGTTGTTTCTGTGAGTAAATTTTGTAATCACCTTTTTTATCCTACAAAGGGAAATGTACATTTATT
TATCTGTATTATAAACCCAGGTTACAAGGGTGGTTGCAATTCAAAATGATTTGTTGCATTCAAAAGATGATCCCTACTGC
TTGAATGTCAACCTGC
>c86676_g1
GAGAGAGAGAGAGAGAGAGGCAGCAGCAGCACTTTGGAAAGGGAAAGTACCAGCAGGAACAGCGGAATTGTAAGCTGCAG
TTACGTCTGCCAGCGCCATTTGCTTTGAACAAGTACATTGCCAGAAATAGCATTACCGTCACCAGGCAAAACGCTTTGTA
GCTCCAAGATACCTGATTTCCTCCAAGCCATGGCCTGGACTTTTCCCAAAGCGACATCATCTTCCATCCGTGTCTCATCC
TCAACACCATTTCAGCAGGGTTGCCATAAATTGCCAGCCTTTCGGAAGGCAGACAGAAGTCTTCGAGCTGCTGTCTCTGA
TACGTCGCAGTGGAGATCTTTTTCTTCTCACAGTACAGTTTTTGAGGCCTTTGTGCTGGCTCCCAAAAGAAGTAAGAGTC
TAGATGATCAAGTAATAGTGAAAGCATCTTCGTCGGAGTCCCTCAAGCAGACTACTGCAACAGCACCGGACCCATCTGAT
GGTTATTTGGTTCCAGGTGTCATGGAGAGTGCGGCAGGATTACCACTTGATGAATTGGAAAATGATCCAGAGAAGCTTAG
TGAGAAAATACAGAGTCTCAAGGAGCAAAACGAGAATCTAAGATTGCACCTCACCCAAGGTGATTCTGTTCCTAAAGTCG
TTCCCCCTCCTGGAGATGGACAAAAGATTTATGAGCTGGATTCTTATTTAAAACCATACCGTGATCATCTAAATTATCGG
TTTGAACAGTACAAGAAAAAACGAGAACTGATAGACAAATTCGAAGGAGGACTAGAAGCATTTTCGAGAGGTTATGAGAA
AATGGGCTTCAACAAAAGTGCGGATGGTATAACATATAGAGAATGGGCACCAGGAGCCAAGACCGCTTCCTTGATTGGCG
ATTTCAATAATTGGAACCCTAATGCTGACGTGATGAAGAAGAATGAATTTGGAGTATGGGAAATATTCTTACCAAACAAC
GTAGATGGCTCACCTGCAATTCCCCATGGTTCAAGAGTGAAGATTCACATGGAGACACCTTCTGGCTACAAAGATTGCAT
ACCTGCCTGGATAAAGTTTGCTGTCCAAGCTCCTGGTGAAATACCTTACAATGGAATTTACTATGATCCTCCTCTAGAGG
AAAAATACGAATTTAAGCATCCTCGACCAATGAAACCTTCCTCATTGCGAATATATGAGGCGCACGTGGGAATGAGCAGT
CCGGAGCCAAAGATCAATAGCTACACAAGTTTTAGAGATGATGTTTTACCGCGAATTAAGAAACTGGGTTACAATGCGGT
TCAACTCATGGCCATCCAAGAGCACGCATATTATGCAAGTTTTGGGTATCATGTTACAAACTTTTTTGCTGTGAGTAGTC
GATGTGGAACTCCAGACGATTTGAAAAGTTTAATTGACAAGGCACATGAGCTTGGACTCGTTGTCTTAATGGACATTGTG
CATAGTCATGCATCCAACAATGTTCTAGATGGGTTAAACATGTTCGATGGAACAGACTCCCATTATTTTCACTCTGGTGC
TCGAGGATATCATTGGCTGTGGGACTCGAGGCTCTTCAATTATGGAGAGTGGGAGGTATTGCGATTCTTGTTGTCAAATG
CAAGATGGTGGATTGAAGAGTACAAGTTTGATGGGTTCAGATATGATGGTGTAACATCAATGATGTATACTCATCATGGA
TTACAGGTTGAATTCACTGGTAACTACAGTGAATACTTTGGAATGGCTACAGATGTGGATGCTGTAAATTATCTGATGTT
AGCAAATGACATGATTCGTTCCTTGTGCCCTACTGCTATCACTGTGGGAGAAGATGTAAGTGGTATGCCAACCTTCAGTA
TTCCTGTAAAAGATGGAGGAGTGGGATTTGATTACAGGCTTCATATGGCTGTGCCTGATAAATGGATTGAGCTGTTATCA
AAAAAGAAGGATGAAGATTGGCAGATGGGTGATATTGTTTACACATTAACGAATAGGAGGTGGAAAGAAAAATGTGTGGT
CTATGCTGAAAGTCACGATCAGGCTCTTGTCGGAGATAAGACAATAGCTTTTTGGTTGATGGACAAGGACATGTATCATT
TTATGGCCTTGGATGGACCTACCACACCAGCCATTGATCGCGGCATAGCACTGCACAAAATGATACGATTGATTACAATG
GGTCTTGGTGGGGAAGGCTATTTGAATTTTATGGGCAATGAGTTTGGCCATCCAGAATGGATTGATTTCCCAAGAGGGGA
TCAAAAGCTTCCAGATGGGAAATTTGTACCAGGCAACAACAACAGTTTTGATAAATGCAGAAGGCGGTTTGACTTGGGTG
ATGCTAAATACTTGAAGTATCATTGGCTGCAAAACTTTGATCAGGCAATGCAGCAGCTGGAAGAGGGATATGGGTTTATG
ACTTCTGAACACCAATATGTTTCTCGTAAAGATGAGGGCGACAAAGTCATTGTCTTCGAAAAAGGAAACCTTGTATTTGT
CTTCAATTTTCATTGGCAGAAAAGCTTCCCTGATTATCGAGTGGGCTGTATCAAACCTGGAAAATACAAGATTGTTCTTG
ATTCAGATGAAAAAGCCTTTGGGGGGTATGAAAGGCTGGACTCAACTGCTTTGTTTTTTACACAGGAGGGCTGGTTTGAT
GAGAGGCCGCATTCTTTTTTGGTCTACACTCCGTGTAGAACTGTGACAGTGTATGCCCTTGTGGAGGATGAAAATGAATA
GACTTCAATCAGCTTTCTGTGACGAGCATGTGATCATTCAAACACGCTGTCATGCCACTCGTTAGCATTTTTAACAGATT
GGCAGAATTTGCAGCTCAGAAGAAGAGTTGGCAGAAACCGTAGCTCTAAGCCTGTGGCCAAATGTTACCCAGTGTGTACA
GCATGCAACTGAAAGGATACCATGTATAGTATTTACAAAAGTTCGTTGGTGTTACTGTGAGCCTTGTGTGTCCATGAAGC
AAAGGGATACGCATATAAGAGCACCAAGATAGTGGTGTTTGAAGGCTTCTTTTACAAAGCTCATAAACATGAGCTGCTTT
TTAAAAAAGGTGTTGGGTGCACTCCATCGTTTGGATCATGTCAACAGATCAATCTGACGGGCTGCGTTTTGAAGCTCCCT
TGTAATACAAGCTGGCTGGCTGTATGGTCTGCGATGAGCTGTAACATAGAAACAACTAGCCATTATTGGTATATTTACAG
AGCATTTATACTGTAAAAAGCACCTATCTTGGGGCTGGAAAGGTATTTGTTAGGTGATCACCTTTACAATAGTCATTATG
CTTGATTGTGCCACATTATTAACAAGATAAACTGCAGCATCTCAATCCTGTGGCAGCTAGATCTGCATCACAAAAATCCT
TAAACTGTTCTTAGTCTCAAACACTAGAGTCTTATTTATTTGCAAACAGCTCTATTCTGATGTATATGAGATGCAGAAAA
GAGTACATATTGCAAGTTTGTGCTCCATATCACCGACATTCAGTGAACTGGTGGATAATAGATATGTACTCGGAAATTTG
TGAAGGCTGTTGCAAGCCTGCTCTGTTAATG
>c70146_g3
AGAGAGAGAGAGAGAGAGTCTACCATGAGAGGCCTTCGCTCAGAAACATCTGATACCCTGAACTCACCTTGCAATCCTTC
TTCCCAATCCTCGCAGACAAACATCAGCCATCGTCTGCCCACCCACCAGCATGCCGGTGCTGCATTGTTGACAGTCATCC
TCCTCCTATCCACCCTGCTTGGCACACTGCTGCTGTCTCCACCGCCTCATGACCACCGTATGCATAGACACTTGTTTTCG
AGCTCAGACGACATCCCCCAGGAGGAATTAGTAAGCATCGTCTGCAAGCACACGGTATATCCAGATGTATGTGAGAAGGA
GCTTGCAAACTACTACCTCTCATCTCCCACAACGCCGCTTGACATCGTGAAAGCTGCGGTGCAAGCTGCAGCAAGGCGAG
TCAATGAGGCTCAGAGCTTGGCAAGCAAATGCTCAGGAGAGAGAGGGATATCAAAACTAGAGGGGCAATGTGCTTATGAC
TGTGTGGAGCTCTTGCATGGAGTTAATGATGCCATGGCGAAGTCAGCTGCCAGGATCTCTACACTTAGTTCCTACTGCGA
TGTCAGGAATATGCAGTCCGCACTTGGAGATGTGAAAGTGTGGCTAAGCTCTGCTTTGAGCTACCAAACAGCTTGCTCCG
ATAACTTCCAAGTCGCGCCAGGCACCATCCAACAGCAAATCCAAAGCAACCAGGCATACCTTGGTCAAGTCATTGGCTTT
ACACTCAGCCTAGTTGACATCCTTGCCCGCATTGGCAACGACATGGCTCCCTGGCTTGGAGCTTTACCCCCAACTCCCCC
CTTCGTCCATGGTCCCCTTCGTCGTCTCCTCTCCGCGGGCATCAGTTTAGATGCTGATGATGGATTTCCTCACTGGGTTT
CGGCCGGGGAAAGGCGCCTCTTGCAGGCCTCCTCCCCATCTGTTACTGCACTGGCAAATGTGATTGTGGCGAAGGATGGT
CGTGGCAGCTTCACCAACATTACCGTGGCACTCAATGCCATACCAGCGAGTTACTCAGGGCGCTATGTCATGTACATCAA
GAAGGGGGTGTATGAAGAGGTGTTCAATGTGACCAAGGATCTACAAAATCTCACATTCATAGGTGATGGGATTGGCCAGA
CCATCATCACAGGGGCAAGGAATGTTGCGAGTGGTGACTACAATACATACCGCACCTCGACTGTTGGTATATCAGCCGGC
GGCTTCTTTGCACGGGACATTACATTCCGCAACACGGCCGGGCCAAGCGGGCACCAAGCGGTGGCATTGCGGGCGGGGGC
AGACTACATGGTCTTCTATCGCTGCAGCTTTGAGGGGTATCAAGACACTCTCTACGCATTGTCGAGCCGACAGTTTTACA
GGGAATGCAGGATATTGGGGACGGTGGACTTCATATTTGGGAATGCAATTGCAGTGTTCCAGAACTGCGAGCTGGTG
>c98613_g1
ATTGCAAGTTCCTGCTGAGCCTTGCCATAATTATAATAATTGGCTTCTCTCGTAGATCTAAATTAGATGGCCATGGCTCC
TTCGTCTCCTTGCGAAGAAACCCATCTCTACATCCCTCTTCCCTCTGCGACTCCTGTGGCTTCCCAAAGCCCGCCATCGC
CACCCCCGCGTATCAGAGCCAAAGCGTCCCTTTTGGCTTTCTCTTTGCTTCTTCTCGGGGCCTGCATTGCGCTCACAAAG
CCCACCTTGTTGGGCCTTTCGCCATCTACGGGCACCCCTGCTCTTTCTCATGGCTCTACCAAGCCAACATCAAACACTGG
GTCTCACCTTAGCTCGGCGAGCAAGCCCAAATCAGCAGTACATGGCTCGCTTCCATCTCTGCAAAGAAAGCGTGGGTCTC
ATGCAGAACTTGTGCAGAAGCACAAATCTTTACCTGGGTCCGAGATCTACCCCGGGCATGCAGGGGAAAATGCCGCTTTT
TACCAACCCGAAAGCACGGCTCCCACCATCTTTTCTGCGGACGGCCGGTTGTACTCTCCTTGGAACAGCACAGCCTACGC
TTCCCTTCGGACTGCTTTTCATTTTCAGCCAGAAAGCAACTGGATGAATGATCCAAACGCTCCTCTATTTTACAATGGAT
GGTATCACCTGTTCTACCAATACAATCCTTATGATGCCTACTGGGGATTGATCTCTTGGGGCCATGCAGTGTCGGTAGAT
CTTATCCACTGGCTCTATCTGGACCTGGCTATGGAGCCCGACAAGTGGTACGACTTAAATGGAGTGTGGACTGGATCAGC
AACCTTCTTGGAGGATGGCACGCCTGTAGTCCTTTACACAGGATCTAC
>c102511_g1
CAACGAACTCGGTAAAATTATGGAAGCTATGTCCTGGCGTTTGTGCAGGACAAGAACGAATTCCGAAGGTAACAAGAGAA
ATCTTGTACCTTAGAAAAGAAAGAGTTATATGGACTGTGGAGCTTTACAAACCTCAGTCGGAAGGATATGTATCATAAGC
CCATGGACACACAAAACCTTCATGTGATTGTTTAGATACAAATTTTGAGCAAAGCCTGGTGCTGCATACTCCTCCTTTTC
CACCGTGACGCTCTCTTGCGCGGCATTGCAGAACACGCCTTTATGTGTTCTTCTTTAACCAGAGAAGGATCGATAAATAG
GTAAGAATTTCAGTGGTGCATCCACAGGCCTTGTCTACTACCGACTCTCAAAGAATGAATTTCCCTGCCCCCCACAAAAA
CAATTTCAAGATTCAAGGATATTACAGTGTCGAACAAACTCATTTGAGTAGTCTACATAGTTGGTCCAGAAAGGTTTCAG
ATCTGGAATGGCAATGTCAAGCCATGGCTTTGCCTGCCCGTTGTAGTGGATCACTGCTGCCTGCTTTAGACTCTCAATGT
CCGTCTTCGGCTGATATCCCAATCCAAGCATGTGCCACGAGGGATCGATGGGATGCACATGACCATCAAAAGCAATCAAA
GACGGAGGAAGCGTGCCAAGCCGCCAGAGTGTGAGGTTTGCTTTTATATTCTGTTTCAACCAATGATGATACACCTTCGT
GATGTCTGAGTTTCTCCATGCCTCCAAATCAAATATGTTCATTCCGTAAGCCCATGCACATCTTTCAGGATCGAAGCTGC
TAGCAATCAGAGGGTTCGAAAAATCAAAATAGGTTTTGAACTTCTTGGACATAACCCACGTGTCATCTCCTCGACACGTC
TCAACTGCTCCGTTGACCTTTCCTTTCATGTCAATTGTCCAAAGAGGGGAAAGATCTCGTTGGACCACAACATCATCATC
CAGAAAAATGACCCGCTTGAGCTCTGGAAAGAGCTCTGGCAGATATATTCGGAGGTGATTTAAGATTGAGATGTATTTAG
GACTCCGAGCCTGTAATTTAGAAGCTAGCAATCTGGGTGAGTCATTAAGATCCGTCCCAACTCCAAGGTCTCCATGGTAA
TACAATAAAACATTATTATGAGTTTCCAAAGCTTCTAAAACAGGGACGTGATCTTTTGTCAACCAAGAAAACTGATGAAC
ACCCTTCACTTCTACAATGGCTGGCGAGAGTGGGTATAAAGCAAACCACGCATGCATGGCTGCATATGTTTTCCTGTCAG
TGATAACATGAAAAACAATTTTCCAGGGCTGTTTTGCATTTTTTACAGTGGATGACACAACCACAGATGCTGCAAGGACA
TTGTCTGAAGCCATGATGTAGTGATGAAAAGAGTTATCTGTGAGACGAGGGACAAGCTCAGGTGATGGAAGCTCACGGCG
TGCTCTAGCATTTGATGTGTACTCTGTTGTCAGTTTCAAAGATAGGCAATGCAGGCCTTTTGGTATACCGGTAGAAGCAA
AGTGTTTAAACAATGCTTCTTGAAGCTTTGCCTGTTTTGCTTGCCGGTCCAAGGCTTCAACCATAGCTCTTAGCTTTAAC
ACTGAAGTCCGAGCATCCAAATTCTTAGAGCCAACTTCTGCAATAAGATCATCAAAAGACTCTGGTATGCTCATGCCTTC
TGGAAGCGCTTCAGTGGCCACTTGTGACAACAAAGACAGTATCCTCTTTGAGTCCCTCAGATTGGAGTCGAATGGAGGAA
ATGCTGGACCCCATTTCCTTCCCAGACAATCTATTGTGGAACACTTGCTGACATTCTCGAGAGTCATGAGGGCTGTGGTA
ATAAACGCGAAAGGCAGAAGAAACGCGAGCAGCAGCACAGTATAAAAGAGGGTGCGGTAGGAGAGATGGCGTGCTGCAAC
TTTGACTTTTGTAAAATCAAGGAATCCATTGGAGGTGGAGATCGTAATACGATTCATGCTAGGAGAAATGTGGACCTGCA
TTGTGAGATCTGGGTTAAATGGCCATCTCTTGCAGCAGGCAAGGATGCCTTCGTTGGCCAAAGAGTCGCCCTCTCAAGCT
TCCGAAAAAATCCCTGCATCTTGCGCTCATTGTTAAGCTTGTGTGTGGCATGCGTATGGGATCATTATCGCAAAGCCTGT
TGTTGTCTTTGTTGCTCGGCACTCGCAGAGAAGGACGCTGCTTCTGCTGTTGCAAACGCAAAGCTCCTTTATGGTCAGAT
GCAAGCAGAACGCGACAGCGAAGACCCAAATCAATCACCACAATGCAACAGGAGGAAGTGGAAGGGAGAGACGGAAGAGA
GAGACGGGAGAAAATGCGAAAAATGGCGCTACACACAGATCTGAGACGCCAATTGTTCTTTTTCATTCAATTGGTGTGCT
CGTGTGTCT
>c107749_g4
GCTTCTGGCTATGGAGCAGCTCCTGAGAGGAAATCCTGAATGGAGAGGGAAACTGGTGATGGTGCAAATTGCAAATCCTG
CAAGTAGTCGAGAAGATTTTGAAGTGCAGGATGAGATTCATGCTACTGTTCGGCGCATTAACAATGAGTTTGGATCTGAA
CAGTACAAGCCTGTTGTTTTAATTGAGCGGCCAGTTATGCTGAGTGAGAGAGCAGCATATTATACAGTTTCGGAGTGCTG
TATTGTGACTGCTGTAAGGGATGGCCTGAATCTGATTCCCTATGAATACACAGTATGCAGACATGGATCTAGTGGTGGAA
TCAAGCTAGCAATGGAGGAGCTCCCTAACAAGCAGAGTGCACTGATCATATCGGAGTTTATTGGGTGTTCCCCATCTCTA
AGTGGAGCCATTAG
