# Supplementary material for: Comparative transcriptome analysis of two reproductive modes in Adiantum reniforme var. sinense targeted to explore possible mechanism of apogamy
Source: BMC Genet. 2019 Jul 9;20:55. doi: 10.1186/s12863-019-0762-8 (PMC6617869; doi:10.1186/s12863-019-0762-8)
Supplement: Supplementary file 9 — Table S4. Genes associated with plant hormone signal transduction pathway. (XLS 27 kb) [file 12863_2019_762_MOESM9_ESM.xls]

## Sheet: Sheet1
Table S4. Genes associated with plant hormone signal transduction pathway
gene_id	KO ID	Gene description	FPKM value
			AG0	AG1	AG2	SG0	SG1	SG2
c102726_g3	K14485	TIR1	0.84	2.4	4.89	3.1	2.53	6.94
c107213_g1	K14485	TIR1	9.08	17.56	18.33	9.41	11.46	14.16
c237894_g1	K14485	TIR1	0	1.97	2.56	1.73	0.63	0.99
c90812_g1	K14485	TIR1	3.58	6.87	5.8	4.6	5.07	5.3
c102935_g1	K14484	Aux/IAA	28.18	14.81	27.69	30.38	35.62	16.84
c82781_g1	K14484	Aux/IAA	27.35	14.89	23	45.61	53.85	42.08
c98626_g1	K14484	Aux/IAA	1.67	0.72	0.68	5.97	1.75	5.4
c103354_g2	K14486	ARF1	42.56	21.4	13.26	26.28	45.09	10.04
c107265_g1	K14486	ARF2	35.14	61.53	97.54	53.23	52.74	73.12
c108251_g2	K14487	GH3	37.31	23.86	11.98	37.7	39.29	19.27
c108251_g4	K14487	GH3	0.45	2.8	2.93	0.88	1.03	2.56
c95350_g1	K14487	GH3	4.77	3.25	3.87	2.8	30.12	2.01
c100335_g1	K14488	SAUR	71.5	32.06	24.51	39.7	45.99	15.89
c61008_g1	K14488	SAUR	10.8	3.77	4.38	11.54	9.95	2.89
c107720_g2	K14491	ARR-B	53.98	101.61	92.57	65.34	78.1	82.44
c107720_g5	K14491	ARR-B	41.38	81.03	73.98	43.72	55.12	51.3
c104217_g1	K14491	ARR-B	31.8	10.19	15.84	26.13	19.97	17.97
c98157_g2	K14492	ARR-A	8.5	4.14	5.15	9.03	4.98	5.7
c100745_g1	K14493	GID1	36.8	160.31	211.99	79.63	60.09	119.6
c99933_g1	K14493	GID1	40.91	77.96	105.02	58.65	51.95	28.64
c100651_g1	K14496	PYL	63.08	33.14	28.75	33.29	38.05	22.33
c101139_g2	K14496	PYL	56.44	34.94	41.23	53.77	44.17	67.96
c94407_g1	K14496	PYL	5.83	9.93	12.72	19.11	5.47	7.53
c104308_g1	K14497	PP2C	10.32	28.53	30.21	60.13	22.75	8.74
c100129_g1	K14497	PP2C	15.08	36.79	34.63	36.61	32.51	5.95
c88800_g1	K14497	PP2C	4.24	10.21	12.45	16.69	13.61	12.06
c90569_g1	K14498	SNRK2	6.18	2.25	3.27	8.34	7.21	4.81
c104051_g1	K14432	ABF	7.17	23.49	24.04	40.43	15.79	14.43
c105246_g1	K14432	ABF	7.41	14.83	18.91	12.04	8.48	11.31
c59189_g1	K14503	BZR1-2	2.75	0.08	0.22	0.37	1.03	0.6
c107937_g2	K14506	JAR1	11.41	4.3	4.48	6.91	9.65	7.72
c103048_g1	K13422	MYC2	1.99	4.64	6.49	2.71	1.75	4.34
c108249_g1	K13422	MYC2	7.62	15.02	20.2	10.56	9.77	14.15
c48360_g1	K13449	PR1	100.55	20.93	26.91	44.57	67.61	9.69
c89923_g1	K13449	PR1	265.32	120.32	81.25	192.19	208.91	51.21
