# Supplementary material for: Comparative transcriptome analysis of two reproductive modes in Adiantum reniforme var. sinense targeted to explore possible mechanism of apogamy
Source: BMC Genet. 2019 Jul 9;20:55. doi: 10.1186/s12863-019-0762-8 (PMC6617869; doi:10.1186/s12863-019-0762-8)
Supplement: Supplementary file 10 — Data S2. Sequences of genes associated with plant hormone signal transduction pathway. (TXT 74 kb) [file 12863_2019_762_MOESM10_ESM.txt]

>c98157_g2
GTCACTGCTGTTGACAGCGGGCAAAGAGCTTTGGAGATTTTGCAGACCCTCGGCTCTGTTACAGTGGAGACTATTGTATG
CCGGGAATGACAGGCTATGATCTCCTCAAAATAGTAAAGGGGACATGCTCTCTCAAGGAGATTCCAGTGGTTATTTTGTC
CTCCGAAAACGTTCCAAATCGAGTCAAGAGGTGTTTAGCGGAGGGTGCTGAAGACTTCCTTTTCAAGCCATTGCAGCCTG
CTGATATGAAGCGTCTCCGAGGGCATGTGCGTTCATGCCTGAGCAATACTAGTGGTATGTGCAAGTAATGAGGGGGTGAA
ATCCGGAATTTGATGAAGGCATATGCATGGAGTGAAACAAAGAAAGAAGCTGAAGGGGTTTCTCGTATATATGCTCTTGT
TCAGAACTCCACCCACAAAGATGTGTGAAAATTGGGCATCGCGTCATGGAGTTTTCTGCAATTTGTTGGTATTTGGTGGG
TAACTGTTTGTGCCACATGAGCGCTACATTGGTATTTCAAAATGTGTTCTAG
>c88800_g1
GAGAGAGAGAGAGAGAGAGTCCTTCCTGTTCCTCTCCCAAACCACATGGGAACGGAGTCGAAAGAGTCACAAAGTGCCTG
CCTAATTGAAAAACCACATACGCTCCTCTATGATTCCCTCCTCTCAACTAGACGAAAGCGCCGGGATACTCGGCTGCTAA
GGAAATTAAACTGTGCTCCTACGTCCTCCAAGGGCCTGAATTTCGTCCAACAGGGAGTACATACCAAACGTGCTGGTTTT
CGCCCTGTGTATGGTTGCAACTCTTTCTACATGGTTGATGATGATATGCACGAGGAAACATGTTTGGGGGATCCTACCCC
GAGGAATCCTGCTAAAGAGGAGCTGTCCAGGATCGTTGCTGATGGCCTTATCAGATCTCGATCCTTTCCTCCTGAAGGCT
GGCAAAGTGCCAAGTACATTCTGCAAATTAGTAGAATTAACAGATCATTAGGCAAGGGAGAACTAAGTCCCGCAGCTACT
GGTACTGGTGCGCACTGTCAAATTCTTAGTGCAGCTTCTATGGGCTCAACAGATGGATTTGCATTATCTGCGCCTCGATC
TAACCTGTCAGCTGGTTGCCCTTTAAGTACGCAGAAAGGTAGAAGCTCTTCCCCTCGTGGAGTCCAAGAGGGTGGCTGTC
CCATGGCAAGCCTTTCAAATGAAAAAGTGGACATAGATATGGATATTAAGCAGTCCGATGCTACCAACAGCATGGCTCCA
GAGGCTGTCATTGATGGGCTTTACATGGCTGGGAAAACTGCCCTTATACAAAATGTGGAGGGGAATCTCTTGAGTTCTTG
CCAGCAAGGTACCTTGGAGGTGAAACAGGTGAAAGAGAGTATGAATTGCCCACCAAGTGGCAAAGTTTTGATTTGTGGTA
GGCGCAGGGAAATGGAGGATACAGCTGTGATTGTTCCCTCCTTTGCTCAACTTCAGAATAGTGGCTCCTTTGCTGGGACT
CCATGTGATCTTCACTTCTATGGAGTTTATGATGGTCACGGTGGTTCTCAGGCCTCCAAGTATTGTGCAGAGCGCTTGCA
TCATGCCTTGGCTGAAGAAATTGCACGCTGCCCAATCACAGAGGAACGTAGTGATATCGAAGGGTGGCGTAGCATAATGT
TATCTTGCTTCTCTAATGTGGACAAGGAGGTAGGCGGTGTGTGCCCATACGGAGCCTGTGATGATGTAGACAGTTCTGCA
GGTTGCTGTTCAGGTACCATTGCTCCTGAGAATGTAGGGACAACAGCTGTTGTGGCTGTTGTCAGCTCGTCGCAGATTGT
TCTTGCAAATTGTGGCGACTCTAGAGCTGTCCTATCGAAAGGTGGCAAAGCAATTCCTTTGTCACAAGACCATAAGCCTG
AAAGAGCAGACGAGACCAATCGCATTGAGGCTGCAGGTGGACGTGTTATAGCATGGAAAGGTTACAGGGTTGGAGCGCTA
TTGGCTGTGTCACGTGCGATAGGTATGGATTATCCACTAGTGCCTTTGTCTATTTGAATCTGAATATGGATGTGGCCCTG
ATCTTTGGATGCTTTGATTCAGGGGATCGATATTTAAAACGCTACGTCATTTCTGAGCCAGATGTGGTTTGTCTTGAACG
TTCTGAGGAGGACGAGTGTCTCATTCTTGCAAGTGATGGCCTTTGGGACGTGATTGATAATGAAACTGCTTGTGATGTAG
CGCGGAGATGTTTGGCTTCTGCTCGTGGTCGCGAGCGACGCCGCACATCACGTGGAGAAGATCTTGCTTCTGCTACAGCT
GCAGCTACACTGGTAAAACTAGCTTGTGGCAAGCGAAGCCAAGATAATATCACTGTGGTTGTAATTGATTTAAGCCGCAG
ACAGCTGTGCAACTGATTTTGGTCATTCTATCTAAAAGTTGGGAAGGTCTCCATTCTTTGGACTGTTGCCGAAGGTAGTC
AGTCTATGGCTTGGCGTCTGTGAACTCTGCTGAACGATTCATATTTCTGGCGTGCCACATTGCCTACAACAGGTGCCCAT
AAACACACCTGAGGTGCCATGTTACCGACTATGGCCAAATTTGTTTTCAACTCTACTGAGCCAAAATTGTATATACAGGT
GCGGAGAAGGGTTTGTTAGGTGCTTTCACCTTCCATGAGCTGATAAAAAAGCCTTGATGTAATTGATTTGTATCAACTTT
ATTATATTTAAGTAGTTATTTTGCAATTAACTTGTTTCGAAGCAAAA
>c100745_g1
GACTAAACAAAACCTTGAATCCTTTCATGTTACAATGTGTTTTTGATACAGCTTCTGGTTGATGCAACCAGCAAGAGTGC
AGAGCCCTTCAAACAAAACAAAAGAGCAGCTTCGCGACAGCCTTTAACATGGGAGAAGAGCCACCCATCTGTGTAGGGCC
GTGGTTTACAAACCCACTTGGCACATTTGCGGCCGATGCAAACTGTGAGTGGGTGTGCAAAAACAGCCCCTTGTGTACAA
CCAAGTGAGGGAAACATGAGTGTGTGGGGAGGGGAGAGAGTGAGAGAGAGAGAGAAAGAGAGAGAAAGAGAGAGAGAGAG
GACATGGAGGAGGGGGGCAAGTGGAGACATGCACAAACTTAAATGCATGAAAACATTTGGACTGTCTGAGCTTCAGAAAT
CAACCACTTCAAACTCAAGTGGAAGAGGGTATGTGAAAAGGAGTGTGTGCAAGTCGTGGAAGAAAGAGTGAGAAGAGGTG
GGGAGAGTGTGAGTGTAAGGATGTCTATGGGGGTGTACAAATCACACACAAAGAGAGAACCAGTATCACCATTTGCTCCA
CCTCCAGCACAATCCTTGCTTCGTCTTTGCCGCTCTCAGCCCTTACTGCTCCACGAAAAACTCCTTCAACTTCTCCACCA
ACGTGTAAAACAGGTCTGTGTTGGGCAAAAGAAAAAACCCCATGGTTGCTTGCTCCAAAAAGAGCAATTGCACTGGCTTG
CCAGCCCTCTCCATAGAGTGCACAAATCTGAGCTGCCAATCCTGCAAAATATCAAAGCCGCCTACCACAATAAGGCAAGG
AGGCAGACTGACGTTGACCAACGACGGTGCAATCGGCGAAAATGGATCACAAGCTGGATGATCTCTATTGGAACCAAAAG
GCAAAAATGCACGCCAGTACCAATCTCTGTCCTTAATAGATACAAAGTACTTCCCATCAAGAAGCCTCTCTGCCGGAGTC
CTTTGCTGCCCTCCAAACATTGGCATAAGGAGTACGGTCCCCGATAGCTTAACGCCTTCCTCGGCAAGTCTTACTGCCAC
ATTATGTGCGATATTTCCACCTGAACTATCCCCTGCCGCAAAACATCTGGCTGGATCACAACCAACCTCAGCAAGACATT
GCCTTCCCAAGAAACTCTTTGCCCACCTTATGCATGTTGCACCATCTTCATATGCAGCTGGGTACCTATGCTCCGGTGCC
CTACGGAAATTCACAGAAAACACTACCACACCACACATCTTCACAATCCTCCTACACATCGCATCATATATTGAGCTGTT
GGCCGATGAGTGCACAAAACTTCCACCATGGAAGTAGACCAGCAGGGGTTGTTTCCTCAATGGCACACGGGAGTCTGCGT
ATGAATCTGAAGCCCAGAAAAGCCTTCCCCACAGAGCAATCGCCCTGTTGATGACAATGTCCTTGGTAGCAGTGCCGTCG
GCAGGCATCGCATTGGCAGGCACTTTGCGATCGAGGAATTCAGCCAGGTGTCTGTTGAATGTCCCATCTGGCCTTCTGAG
TAGGTGGTATGCCACTTTGAAATTGGAGATGAGTACCCAAGTGGTTAATGGCACCACACCCTGAAGGAATTAGAGGCAAC
AAGAATTGGGTTGAGCCATCTTGCAGAATGGTATAGTAAGAAATATGCAATCAGCAAAGCATTCACCATTACTAAGCTGA
TTTAACTTAAAAACGAAGCAAACTATGGAGACCATGTATTCATCAAGAGGCCGGGGCAAGGCCGCAAAGTGCATCGTAGG
CAAATACCAAGAAATGAGATCCATTGAGGCAGATCAAAGTGCAGAGTTGGGCACAGTGCAGATGCTAGAAAACCCATTGG
AACTTTGAAAGCTGATCAGATGCTAAATTTGCTTACGCAGTGAGATTAAATTTGTAACAAGATGTACAGAGAAGGCACAG
GTGAGGTAGAGGAGGGAAGGGGGGGGTACCTTGGAGTCCGCAAGGGGGGCAGCAGCATCCTCTGCGGTGTTGCTAGTGGC
CATGAAAAGGAGGTGTGAATATGTGTGTGCGAGTAGTTGTGTGGGTGATGTGGAGAGAGAGAGAAAGAAAGAGAGAAAGA
AAGAAAGGAAAAAAACTCCAATCCATGGGGCGTGAGAACAACTTATTACCATCTGGGTGTCTAGTTGGTATATTCTTTCC
GTTCCATGGCCCTCTCCGCCTCTCTTCTTGCCATGGCTTCCCTTCTCATCCTTCCCTGTCTCTGCCCTTCCAATCCGTAG
ACAAACGCTCCAATAAACACCACTGTAGCACCGGTAATAACTCCGCCACCCAGTTGGTTTCCAAAAAGCCAAATGCTTAA
TAGCAAGCTCACAAGTTTCCTAATGTTCAAGACGATAGTAACTGTCAACGCCGTAGCCATACCAGCGAGGAAGTTGACGC
CCCTAACGCAGACATATTGTGTTACAGCGTTGACTCCCAAGTAGAACAATTGCTTGGGAATTTTTATCTGTTTCAAGTTT
TCTGGGAAGAAGAACGGGAGGAGCTCCGGTAGCGGGAGAGGTTCTGAAGAGTATAGCCTATAGAATTGAAGTTTGATGCT
TTGAGCGAAAGGGATGAAGAGAGGAAGAGAGAGTGCGTGGGTGTAGAAAAGGCCTTCTCGCCAGTTGGAGCCGTATTTTG
CGTAAGTGTTCTCGATATATACACCCATCAAAGCTGCAAGGATTTGTGAGACGAAAAGGATCGAGAGACCGGTAAGGAAA
CGGGGAAGGGATTGTTCGGATTCGCCCATTGATTTGGCATTGCTCATGGCAGAAACAATGATGCCACCAGTCAGGATCAG
GACGGATAGAATCTGAACTTTACTGAATCTCTTGCCGAGGCAGGCACCGATTAACATGGTGGTGATGCTGCCTCCGCTTC
TGAGAATGATATGAATTGGGACACTGATGTTATATTCAAATGCCCAGTTGTTCAGTACACTGACCGAAAAGAACAAAACG
ATAACACCTAGCCATCGTCGAATCGGTATTTGGTTCTTGACCAATAATGTCGGCGAATTCCAGTCGAAATGCGCGATGAA
TCCTTCGATCGATACGAGCACGAATTGAGCGAAGGTGATGAGATGTCCCGAGTCCGGTGCCTCTTTAATAATCGCTTCCA
GTGCGAAAACGTTCGAACAACATCCTCCGAATATCAAACTAATCATCATCGCCAACCCGAACCATTCCGGGACTGTGGCT
TGTAGTGTACCAGATGCCACCGATTTGATTTCATCGATGCTGCCATTGCCGTCGGAGCTGGCACGGCCCTTGTAGTCGTA
GCTACCCCGCCCTTCCTCGGATTTCTGCAGGAATTCGGTCTCGGAATCTACGGACTTTCGAGCATCCCCGTTTAATACGG
CCTCCCCGTTATAATGCATGTCGTGATTTGTCGCAGCAGCGGTAGTAGAAGCGACCGCAACTCCGTTGCCGACGTCGGCT
CCGGTAGTTGTTGCGAAGGTATCGATGTCCTCTTCTTCCTCCTTCACTTCCTTCTTGATT
>c100335_g1
AAAATCATAAGACACACACACCTGGCATATAAAAGAACGTGATTGAACATTCACTTCTAAGGGCAACTATTCTAAACTAA
GAAAATGTCAAACCTCTGATAAGCATCTCCTCCAGAATCAATGTATAAACAATGGACCTGCATTTCTGTCCACCAGCACT
AATGAAACCTTCGGTTTCAAAAGACAAAATATCAATAAATTATAGCTGTAGCTACAACTTAATCATCAAAATGTATGGTC
TCCATGCTAAGTTGATGCTTCTCCTGATAATAGCGTTCCAACTCCTCAACTCCAGCATCCCGTGGCACAGGATCCCCATG
CCCCACAAGCCACAGAAACTGCTCAAAGAGTAGCACTTCAAAGGGTACTTTTATACCCCCTTTCTGGCTGAATCCGAATT
CTTGTTTAGCCTTTTCAAGTATCAAGAGAAATGCAGGATGATTGAGATAGACAGTTGGGATAACAAAGCGCTTCAATTCC
CGACCTGCATAAACTGCTACAAAACCAGGAGGGGCACACATGGCTTTCTCTGTGTATGACGGTTGTCTGCAAAGGAATGG
AAAGCAGCCATTGCCACAGTGATGCGACGAGAGACCTACAGCTTTCTTGAGTTTAAAGACTAGATTCCTCATGCTTCGAT
CTGCTGTGACTCTGAGCAGGGGTTGGTGAGGCTCGCTAGCTTCGTGGGGTAGCATAATAAGAGAAACAAACCAGAACTTC
GTCAATGACCTTCTATTAAAAAACCTTCTGATGAAGCTGTAAGAAACGGAATGTTGGCCCTCTCCACAGTTCCTGCTTCA
AGTCCTCCTCCGCTGCTGCTAATCCCGCAGGTGCCTGCCCGAGCTCCGCCAAGAAAGCAAACTCCGGCCTTGAAAACGGA
TCGGATCAAGAAAGAAGAAAATCTGGCGCATCAAAAGCCTCGAACTCTCTGATAGCAGCGGAGGAAAAAGCAGGAAAGGA
GAAGGGGGGGAGCGATGCTAGAGGGAGGAGCAGGCGAAAGTGAAGAGGCTGATGGTTGTGGAAGTGTGAAGGCGAAGGCG
AAGGCGAAGGCGAAAGGGGGAGAAAAGGAAAGCCATGGAGATGGCGATGCCAACGGAGGAGCGGGAGTGGAGGTG
>c104308_g1
GCTTATTCTTCGCTTAAACCTGCTCTGCATCTTATCAAAGCGCAGAGACAGGCGACCCGTGAAGCTGCAGGATAAATATG
TGAGAGAGAGGGAGAGCTCATGCTGTGTGTGACTGACTGTGAGCGAGGGTAGTGGCGCAGAAAAGCCACCTACCGTGATA
CAGGAACGAAGGGTGGGTTCGGGTCACACGCAGACGCGGCTGGCGACTCCAGATTCAGAGTCAGAAGCACGAGGTTGATA
CACACACACACACAACCGAGGCACATTCACACACACACGTACACAAAAGACCCAGTGCGCGCACAGGAGGGACAACGCGC
GCGCACAGATACAGACCTACAGTGCGCACATCAGTTCAATGCCTTGGCCTACCGCTCCTGCCAGCTGGACGCATCGCCCA
GGTGCCATCATACCTAGGGAAATTCAAAGGTTAAGACATGAAGGCTGCAGGCATCTTCGCAGATCATCACGTCAATCTCA
ATGGAGGATGTGTTCCTGCGCTGCTTCTGCTCCGGCTTGATGGTGGTCTAAGAAACAGGGCCCCCAAAGCGCCTGAGAAA
CAGGGCGGCTCCCAACTCCCTTCTCTCTGCCTGCGTTACCTACCTTTCCTGCTTTTTTTTGGTTTCAAACCTTAGTCTCA
ACCTTAATTCTGCAAATGCTGCCGCAACTTCCTCTCCCAGCATGAGTACAGGTGCTGATGATGCCCCACGTGTGCCCTTC
ACCGACTTGACGCGTGGCTTAGAGCATCCAATCAGCGGCCAGAATGATGCCGTTAGGGATCTAAGTAACAGGGCAATCTT
GGGGAATGCCGTTACAGCAGGTGCTTCCGATCTTCTTCCTCTTCGTCAAGCTGATGACCAAGTACAAGAGGTTTCTGAAG
ATGTACTAGAGGGCCCTGATGATGATGATGCACAGGAGGGTCTTGATGATTTACAGGAGGGCGCGGCTGTTGCTGTGCAC
AATGGCGTACTGCCCCAACCAGCACTCCCTGCACCACCGACTGGAATCCGGTCTGTCCGTGGTCGCAGAACGGAAATGGA
GGATGCAGTCCATGTAGCACATAGCTTTCTCTCTCTCCCTCTTCCACCCCCTGCCTCGGATCTGCATTATTTTGCAGTTT
ACGACGGCCATGGAGGTGCTCAGGCAGCTCGGCATTGCCGTGAGCACATGCACCACACCTTGGCAGAGGAGGCGCTGAGA
GGTGCCATTGCAGAGTCAATTCAGGACAGGGCAGCATGGGAAAGGTGCATGAAGGCAACATTTTTGCGCATGGATAATGA
AGTTGGTTCCAGAAGCACACCTGCTGGTGCTGAGCAACCCGGAGACATTGCTTCCACGTCCTCTGACACGGTGGGGTCTA
CTGCTGTAGTTGCTGTGCTAAGCTTCCATCACATTATCGTAGCCAACTGTGGAGATTCGCGGGCTGTCTTATGTCGCGGG
GGTCAAGCCATTGCTCTCACTCAAGATCATAAGGTCAGTTCTTGTAAGGTGGCCCTTCATGTGCATGCTACCCTGTTATA
TGAATGCACTTACTGTAGCTCTGTGTATGGATCAACTCCACGAACCCCTGAAAGTGTCGCACATTATCTGTACTTTTGCA
TAAGGGTGCACAAGGTTTGATCATGATCATGATGCATATTTTCAATGAAGAAGCTGTGCTGTCACATGTGGCATGCCTCC
GGAGATGGTGTCAGTGAGCTATCCTAGTGGCATCTGTTCGATAACTTCTGCACCTGTAAATTTAATTGTGGAATATGTGT
GTACCCACACATTTTAATGCAAAACAGGCGAAACTTTGTGCTATGTATGTATGCCCACATAGTGATAAAGATTGACGTTC
CATTGCTTTGCATTCTGTATGATTACAGGTCTATGCTCTTGTGCTTACATGCTAGTGATGCGATTGTGGCTATGTTTGAG
TATACAGTAGGGAGCTGATACTTTTCTTTTGGCTGTTTGCAATTCATTGTCAAAGCCTGACAGAGAAGATGAGATAGCAC
GCATCGAAGCAGCAGGTGGCAGAGTATTTAACTGGAACGGGTGGAGGGTGCTGGGTGTGCTGGCAATGTCACGTGCTATA
GGGGACCATTTTTTGAAGCCGTATGTCATAGCAGACCCGGATGTGACAATGACAGCAAGGTCAGAGGAGGATGAGTTCTT
GATATTGGCAAGTGATGGGTTGTGGGATGTGGTTAGCAACCAGGATGCATGCACTATTGCAAGGAGGTGTTTGGCTGCTA
ACAGGGAGGCTCAGAGAGCTGCATCGGCATTGGCGCAAAAGGCCCATGACCGGGGAAGCAGTGACAATATCTCAGTTGTT
GTTATTGACCTTCGGCACAATGCTGGGATGCTGTCTTGATCTTTACGACACGATGGGGCTAGTCCAGTTCGTCTCTTGCA
CATTTTTGTACACTACCTTATGCTCTGTGTAGCTGCATGCATGCGCACATCGACAAGTTGGCCTGCCAAATTTTTTTGTG
TGCTGGTCCCTACTCCATTTAACCTGAAATCTTTTTTTCTTCTATGTCTCTTACAATACTAACTACTCACAAACCTTGTC
AACCACATATTCCACTGGTTGTGAATATGCATCCCACTGGTTATGAAAGGGGATCGCCTGAAAACGAAGCCTGCTTTCCT
GATGGAAGTAAAGTTGAAATGGGTTAGTGTGATCTAGATTTTTCGGAAAGGGGGCCATGAATTCTTTTTTGAGATTATAG
ACAGCAGGAAAAATGTTGCAGTGTGTAAGAAAGTCAGGTTCGAAAGTCCACGTTCGATCTTTAATACAGATGGAATTTGG
AAAGCTGGGAGAAAGTTGAGCTGGGCCATTGCATGAAATATCAGCACCTAAATGCGAAAATCAAAAGAAAAAAGCTGTAT
TGTGTATTTGACAAACAAAATAATACAATCCAGTTTTTTTGTGTAGCCACTTGGGGGGTTGCTATTTGTAGTCCTTAAC
>c98626_g1
TCCACATCAGACCTTAGCTGAAACCTTTCAAACAGCCACTGTCAAACAAGGTGATGCCCTCCCATTATTACTATGTACAG
TACTAAAACATCAATAGGCTTTGAGCTGGGACAAACACAACACCTTCAATAGACCAACATATTAGCCAGCCCACAACATC
CATTTGCCATGTGCATTTTGCACATAAAAGAATACACTTGTTTGCAACTACAAAAAGTATGAGACAGCCAGTACAGTGAG
CTGGATTTGAAAACCTCATCTATGCACAGATACATCAACAAGATCTGGTGGCCGAGCTGCAACCTAGTCTGCAGCAACAT
TCCACTGCTGCACAATATACACGTTCACATAGGCCCTCCCTTACGGTCTAAGAGAAATTTTTTGATGCACTTGACCCTAG
GCAAGTGGAATCAGAACCGCGTGTGATCCGCAGCCGCTTCACTGTATTGACAAACATCCCCCAAGGAACATCACCAACAA
GCATCCAATCACCTTCCTTGTCTTCATAAGTTAGAACAAAATCCCTTGCATGAAGAAAGCATACCCCTTCACCAACAGGA
GGACTGTAAAACATTCTTTCCAGGGCGGAGAGAAGCTCGTCATAGTTTCTGTAAGCATTCAAATCTATTTTGCGACCAAT
AGGAATGCCATCCATGTTAACCTTCACATATACAGCATCTGACTCAGTCCCTGCAGGCCTGGATCGCCCAGAATTAATGG
CACTTCTTCGGTAAGACCGGACTGGTGGCCATCCTATAACTTGCTCCTTTGAAGGAGGAGCTACATCAAGGATAGTCTCC
AGATTGTTGGAGAAAACACCACCGCTTGGCGAACAGTCAAGCAGAGTCTTTGTTGTAGCAGGAAAATCACCATCTTTTCT
GGGTAGCTGGCTAGGAAAACTCACGTTCTGTGCGACTTCTGTGTACCATGATGAGCCTCTAGGAGTGCCCCAGTACAAAG
TCTGTGATTGCCTGGTAAGAGGTTTCGAGTTCAACTCTGGCTGTTGCATTATCATTCTCATAGCTCCTGTTGCAAAAATC
GTACCTGCCTTCACACCTTCTGAGCCTCCAACAGCGTTGGCATATGGAGCGGAGCCAACACCAGAGGGTGCTTGCGCCAT
GGTGTCTGAAAAGAGACGCTTGGAATTCTTTGAGTGAATGTCAGCAGCAAGAGGGCGAAAGCCAGTTGGAATGGATATGG
CATCCAACCTCTTTAATAATGGGCCTGCATCTGCACCAGTAGAATGTGGGTGCACATGCGCATGATCAAAAGTACCATGA
GCAGACTCTAATGTCCCATTTCTACTATGAGGCAGGCAGGGAGCCTCTTTTGAGCTTTCTCTATTGTGCTGAGGAACGAG
ATGCAGGCCCGCATTCTCACATGCTCCCTTAGCAGGAGAAGGACCCAATCCAAGACGCAGGTCCGGTTCGTCTTCAAGGT
CACGCTCCACCTGGTGCATACGTTGCTTTGGCTCTGAAATAGAGGATATATCTGCCATGCCTATATAATCCTGTTCTTTG
AGCGCTGGACTATCACTTTGGGCCGAGCTTTCGCAGGGGGCCTCGGATACATCAAGGCTCGCTGGAGAGATGATAGTGGA
TGACGTGCTTGCTTCACTTGAGCAGTTGGTTGGCATGAAGCTACCCGTTTGTTGGAGCTGCGGGTCGACGACACTCAGGA
AGCCGCGTTTTCCATTGTCATTGGCTCCGGTCTGCATGGTGGGGGAGGAGGGTACAACATGCAAGAAGGGGAGATGAAGA
GAAGAGGAAGGACGGAGCGATGGAGATGTGAGTGGGGGTTATGGAGAGCTGCAGGAGGAAAATGACGGAACGAGAAAGGA
AATGCAAG
>c103354_g2
AAGGGCTTCTGTTGGTTGGAAAAAAAACAAACCTTTCTTTCATCTCCCTGATCAACATGGGAGTTTTCATACTGAGAATA
AACGAACCCAAAAAGACGAGGTATTTTCTCTTAGGCATACCTGAAAAACAAATAGTTTAGTCTTGTAAGAGAAGGGATAA
TATATTAACACATGGTGTTTCGTCCTGTTTCTTCTGTTTACAAATATCTGATGTTTCTCCTAGCTGGGAGGTTTGGGGAT
GAGCTTGCTGTCCTGCTTTACATCGTCCTTGCTCAAAATGTGAATCTTCTTCACCAGTGTACAAAATTCCCCCCATGGAT
CATCGCCCACTTGAAGCATATCGTTCTCAAAATCCGAGTAGGCCACTTGCCAAACCTTCTCCTTGTCCCGCAACTGACCC
TCCAAATGAAACATTCTCTCCAGCTGCTCAAACAGTTGTTCATAACCGCTGAATTTGGAGAGGTCCACTCCACGACATAC
AGTGCTCCCCTTCTTTACCACCTTTGTACAGCTCCTGCCTTCAAATCGGCCCTTGCATTGCCCTTGCCTCACTTTATTAT
GGCTGGTAGCAGGCCTCCGAAACTCACGCTCAGAGCTAGTGGCAGACAAACTCATTGCGCTTGCTTCCTTACCCGAGTGC
TCGACTTCACGTCCTAACATATATCTGCGACTAGAATCTAACTCCGCAGCTTGCTGATCTTTCTCCATCATAGTTTTCAT
AGCCACAGTGGCTTTGTGTGCGGAGGATGGAGGATCCGTCAGTGAGAAACCAAAAAGCTTGCACCCTGCTGATCCCACAG
CTGCAATTGGTGCTCTTTCTGGTTCCACTGCCGCCTCTTGTCGCTTGTTTTCCTGCCATGTAAATGAGGGACACAATTTG
TTTAAATGTAGACCTTGGCCCTGCATTGTTTGCTGTGAGCCCATATTTCCTATCCTTAAGGTTGTTGATAAACTCGAGAT
ACTGGGACTAGGCAGAGGTGATGACAGGCTTGATGTGCCTAGCCAGATTGGTGAAGAATCGGTAATGGGCAAACAACCAC
CAAGATATTGTCCAGAACTAGTTTGCCAGTTTGAGCTCGGTGTACCCGGTCTAGATGGACCTGCAGTTGAGTTCGGTGTA
CCCGGTCTAGAGGGACCTACAGTTGTGCGTTGATTGGACAGCACTAGAGGGCTGTATCCGCTTGAACGATAATTACTTGG
CACAGGCACTGCGGATACAAACTCCATGGATGCATCAAAGGGAGATTGCTGTTGCTGCTGCTGTTGTGATGTGGCAAAAG
CAGCAGAGGACTGGTATCTTTTACTGTCATCCAGTCTAGCCAGCTTCCAGAGTAACTCTTTATTACCCTGTCCATTCTCA
CTCCCTGGTTGCTGAAACAGAGGTAATGAGCTTGCCTGTGAATAGAGTTCTTGAGGAAAAAGATGGCGAGAGGGTGAAAA
AGGACGATAATTTGCATGGTATTCATCCTCAGCTGAAATACTCAAGGCCCAAGGAGCTTGACCTTGCAAGACCGTTGGAC
TACCCACACGTGGCATGGATCCAAAACCTGCCTTACTTCGGCCACTGCTTTCAAGAGAACCGGCCTCTGCAGCTTGAGAG
GAAATAGGAGTACTGGCACGGACACGTTTGCAACGAGCGCCTGGTGCACAAACTGAGGGTGTAACTGGTTTCTCACAAAG
CTCAATCTCCCAGGGGGAAACTCTGTGATGATGCTCATGTATGGCCGTGGGCTCATCCCAACCAACCTTCAATGATCTCC
ACTTTGAGGAGGGCCATTTGCTCTGATTAAAG
>c105246_g1
GAAGAACTGCCAGGTGTTTCTTATTAGAAGCAGCTACAACAACACGATGGAGACAAAGATTCAAGTGAGACTTTTGCAGA
GTTGCCACTACTCGCGCCCGAAGGCTTTCTCAGGTCGCCATCGCCATTTCCTTGAAAGCTCCAAATTGCGGAGAAGGACA
GTGTTCCCAAGTTCTTTCATGGGTAGGCAATTGAGCTTCCTTATTTGGCCAAGCTTTTCACGTGTGCATTTTCACCAACA
GGTAGTAGCTTCTCAGGAAGCTTCGCTGGAGTACCCCCGTTTTCTGCGCATTTAGGGTTATTCCGATTTTGGTCTGCTGG
GTCGATTTCTCCTTCTCCATGGCACGGCAGCACGCTTGGTGGAGAGCTTACTGTGCAGATTTTGTACTTTAGCTGCTGAT
CATTGACCTACTGTACATATTTTGTAATATTTGCTGCAAGATCACTGACAATTAATTTCACATAGGTTACATCTGCAAGG
TTTGTAACAAAAGACCTTTAATGCTCCACTCGTGAGTGGCTTTGTGATATACTGTACAGTAACATTGTAGACGCATTCAA
CGTCCATATTTGCAGCTAGCAGGTCGATTGTGATTCACCCATTAGCTTTACCCTAAACATGGCCTTTTCAAACTATGGGA
ACCCTGAAACACCACTGGTCAGAGGTGGGAGCTCCCTTTATTCCCTTACTTTTGACGAGTTTCAAAATGTTTTGGGAGAC
AGAGGCGCTAATCTAGAATCAATGAATATGGACGAGTTACTCAAGAATATCTGGACTGCTGAGGAGAGCCAGGCCATGGC
AGCTGCAATGAATCCAGTTGATGGACTTGATGGTGGCCTTGCTTCGCAGTTTTCTTTGCAGAAACAAGCCTCCCTCTCCC
TTCCAAGAACTTTAAGTGGCAGAACTGTTGAGGACGTTTGGAAATGTGTACAGCCACAGCATGCCAATGTAGAGGCTGTT
CCGAGCAACACTAACCATCAAAGGCAGGTTACTCTTGGAGAGGTTACATTAGAGGATTTTTTGACGAAAGCTGGAATTGT
TAGGGAAAGGACGGTTATCAATCAGGCGCCCTCAAGTCAAGTGCCTAAGTCTGAGGTGATACTGCCCTTCAATCAAGTGC
TCAAGTCATTTACCATGCATAATGCACTGCCCTCCAATCAAGTGCATCAGGTTCCCAACTTTGGACCTCCGACTTCCAGT
TTTATGCAAGATGCACTCACAGGCCAGACCTTTTCGAACTCCAATCAGGTGCAAGCTCCTGTCCTGCAGCAGGCACCCCC
TAACCCAGCATTTGTTGCTTTTGGCAGAAATACCTTGTTCCCGTTTGCAAGAGATAGTCAAATTGAGAAACGTCAAGCTG
GTACCAATGCGTTGAACAAGTCTATCCCGACAACAGGAGACACACTTATGTGTCCACCCCTAGATAGAACGCGTTTTGAT
GGCCTTAACAGTACAAGTTTTCAGGGACAACAGGGTGATCGGGTGAATAATACACATGTAAGCTCTCTCACATACCACAC
TCAGCAGGGTCCACAGCCAATGCAGCAAGACGCTGTCGAGACTACACATAGTTTCGGGAATGCTTCAAATAATGCAAACG
GGCTACTGGTAGACTCCTCTGCTGGGCAGTTATCACCCTTACATGCGGGATTAGGAGGTGTTCTGGGAACAGGAGGTTTA
GGCATGACTCTTGGAGCTAACCCAGGTTCTACCAGAATAAGCTTTGGAGCAGGTTCGCCTCTCAGCCCTGCTTTCGATGA
AGGTAGCCCCGGGACAAGTAATTTCTCATTGTCGTTAATGCCTGAGTTTGGGAATGGGCAACAACAAAGGAGAAAAAGGT
TGGCGGAGGCCCCAGTAGAGCGGGTGATTGAAAGGCGCCAACGAAGGATGATAAAGAACAGAGAATCTGCTGCTCGCTCT
CGAGCCAGGAAGCAGGCTTATACTGTGGAGTTGGAAGCCGAAGTTTCTCAGCTGAAGGAAGAGAATATGAAACTTGTACA
AAAGCAGGAAGAAGAAGTTGCAAGAAGGAAAAAACAGATACTTGCATGTATGCCAGCAGCGGTCGTTGGAGCTGGATACA
AAGGTTGCTCTTTGAAAAGAACACACACGGGCCCATGGTGAAAGGTTTTGCAGCCATATGATAGCAATCTGTACCTGTTT
TGTAGGAAACTTTTTTTTGAACTATGAAAAGAGTGTACATATTAAAACCAAAGTTTTGAGATACAGCTCAAATCATGTGG
GAGGGTTTCATGATGCATGACCTCTACTGTCTTAGATTGCTTCATGTGATCTTTTTGTATTATAAAAAAACAAGGACTAA
CTGAAGAATGTATAGTTAGCAAACATAGCGCAGTATTCCGACAAAGTTGTGTTGCAAATGCATTTTCTTGAGAATCTGTT
TCGTTTGGCTCCAGTATTTGAGTGGTTCCCATTTACAAAATTTGATGGTTCTCTTCATGCTTATCAATGCTTGGGCCCAC
TCAACCGGAAAGGGGATTTTTTTCTCAAAATAGTGGTAAGAATTTT
>c82781_g1
ATTAACCTTGTCCGAGTTATACACACTAGAGTTTGCCTTCAACAGAATGACACACACTTTAGCCCACCAAACACCAAAAG
ATACCACCTTGGATTGGCAGGAATATTGAAAACCATTGAATACATTTATCCAAATTCGTGTATTGGACTATCAAAGGCTA
ACAATGCTATGGTTACTTATGTTGATGGAAGCAATCAGTCCTTGGTCTTGTCACAGATCAACATGTAGGTCATTATATTG
ACCCGTATTCTCTCATACACAAGATTGCTGCAGAAGACCTGTAATTCGGATTGATTCCTTGCACTATTCAGAATTGTATG
CAGTCCGCCTATTCTTAAACACCAAAAAGCGTTGCATTGAGTGCCCACAGTGCATGCATGCAGTATCACACTCAAGGAAG
TACATCGAGTAGGTTGATTTTTCTTTAGTGAATTACGCTACACTTGGCTGATGTAGGGTGCTATGTAGTCTAGACTTGCT
GCAGTAGGTTAGGCCTGTCACCAACTTGTCTGAGTCATTCAGTGAACGGAGTTTAGTGAGGATGACATTGTAAGCAGGGC
AATGTTGAAATGTGAAAGGTCACATTTTGCAGACATTCAGGCAATTTTCCAGCGTATCAGTAAAGGATGATACTCTGTTC
ATGCCATGAAGAAAAATAATGTATATCAGCACCTTACTCCCCATCACAATCGAGTATCAAGCCCAGAAGAAACGGGACTG
GTAGACGTGGCACGCTGCTCAATATCAATGATGTGCCCATGATCTTGGTCCAGGAGCTTTACACTCCAAGCTTGACATTA
CTCAGAAACCACACTTCAAACTACAACATATAGCCACTGGTAACGTTTTAGCTAGGCTTCCTTTCATTCAACTAGCATAC
TCACTCATCAATGAAAACAGTTAGCTTCCTCCCAACATGTAAGCACTTGGCGACCAGCAGGATAACATTTGAGGTTCCAA
AATCTACATGAAAAATACTTGCCAACAATCGTTATGGAAAATAGAATAAATGGGAATGAGATTTTTGCAGCGCTACAAAC
ACACAACTATATCCTGAACAAAAATTTAAAAACCATTGATTTTAGTGGCACCTAAGAAACATTCCATCAAATTGCTAAGA
AAAGATACAAATCAGGTGAGTACAAAATCTTCGTTCTGCTGTCTTATCATATTTTCCACATAGCCTCATAATGCAAGGCA
CGACTTCAAAAAACGAGTCACTAAAAATTTTCAACAAGAACTCAGGTTTCAGTCCATCTATTACAATGGATCAAATCACA
AAAGACTAGTTGTCTCGATGGTGTGCACCTTAACTGTGCAAGACTAGTGCACAAAGGAATGCAGGAGAGAAAAAAATGAT
AATTGTTAGCCATGTTCAAATGCGTTACTGGCATGCACACAATTAAAGTAATCTTCGCCAGATAGGATGGTGAGATACAG
ATAGATCAAGGACTTATTTTGCCATCTGAAACTCAAAATATGAACATCCCCATTACGAGTAGTCGTGCAGACATATTGAA
GCCAGCGAGTACGTTGAACAGAACAGGGTAACAAGGTGTGGCTTCTTAGGCATGACAGGTAGATGTCCCTGAGCCAAGGC
AAGCCATGTCCGGACCTCTTGTAATGCGGAGGCGTCGCACAGTATTAATGAACATACTCCATGGCACATCTCCAACAAGC
ATCCAGTCCCCTTCTTTGTCCTCATAGGTCAGCACAAACTCTGAACCTTTCAAGAACTGTGCTCCAAAACCTGCAATAAT
TCCATACCTCACTGTAGACCACATGCAATTGAGGGCATGGAGAGAATGCTTAGATCAGGGTGCACCAGATTTCCTACCGC
CATTAGGATTGCGAAACATGTCTTCTAAAGCTGATAGCAGGCCATCATAAGATTTGTAAATACTAAGGTCAACTTTGCGA
CCAATTGGTATCCCGTCCATATTGACCTTCACATAGAGTGTTGACTGACCGTCACCCTCCTCCCTGACAGCTTTGGGGCG
TGCAGCAAGGGTGCTCCTGCGGTAAGACCGCACGGGAGGCCAACCTACAACCTGACCCTTGGCAGGAGGAGCCTCTTCAT
GCATTTCCTCTTCATGTCCTACAGATCGCAGGTTTGCGAGGTCATTACGAATTTTGAGGTCAAGCTTGGATTTGCAAAAC
ACATCATTATCTCCTTCCCCTTTCGCTGCAGTTGAAAAGGCCTTAAAACTCTGGCTTGGCACAGACCGATAGAAACTAGA
ACCTGGGTCATTCTGGCACTGCCAAGGGACCACATGCGAAGCAGCCTTGCAGATCCCCTGTAGATAAGGCTTCAATTCAG
AATCCTGAGACTGCAGCACTGAAACGATAGGGTTCACAGATGACCTGGGCTGGATGGTGTTAAACAACCCAGTCGCAGAA
CTCGCATCAACAATGGGCTTAGAATCCAGATTTGAATCAGCCATTGCCTCTGCATACAAACGCTTCCCACCATTCTTTGA
CATAGCAAGTTGTAAAGAGCTCTGATGGCCGCTAGCATGAGCACTGGTCATTGCATCCACTAGGCTTTTAGATGGTAAGT
TTTGCCTTGTGCTTAAGGATTGGGCCTCCTCTCTGATGCGAAGCACAGCATCCATTGAATGTGCGTCGGCGAGAGCAACT
CTGTCCTTACCCTCAACAATGCTATCTGTTGAAGTATCTGTCGACAAACCCAGTCCCAGACGGAGGTCGGTCTCTGCAAG
GTTAAGTTCATAATCTCTCTCAGGCTCATTGAGAGGAGGAGGGGCAGAAGTAACCTCAGCCAAACCAATGTAGTCCCGTT
CCTTCAGTGACGTACCACTATGCCCCAAGCTGTGTGAAGAGGAGTCACCCCAATGCCCACTGGCAGGAGATATGACAGCC
GATGATGCGCTGTGCGAAGGAGCAACGCTTGCTTCTCCTGATAAGCGGGATGCTTGAGTCCACCCTAAACCAACATCCTG
CTGCTGATTCCTTGAGTGCGAGAAGCTCTGTTCCATATGAAGGTGCATAGCGAAGGGGCAGGCAAAGGGTGCATAAACAA
GGCGAGCTTGGGCTATCTAAGAGTGCGAGTATATGTATAGATGGCTGGCTGTATGTGCGTGTGTCTGTCTGTGAGTGTGT
GTATGTGAATGAGTGCGCGTGAATGTGCTGCTGTGCGTGTATGTGTTTGCAGGTGTACTACCGATTCACCTAGGAAAAGC
TTTCCGCTTCAGGCTATGGAAGGACAACGGCTCTACAGAAGCAAAGATGTACATGTCATGATAGAAGCATCTGCTGGTGT
GGCTATGGCGGGAGCAAAGAGAGCAGCACAAACGGCTGA
>c107937_g2
GGAAATTGAACAGAGATTGAAAGCCAAATACACATGGAAACACAGAGACTTCATAGCACAGAAGTTCCATTCATCCTCTT
CCCTTCATACATCGCGATACCATAAGGAGCGAGAGCAACTTAATAGATTTTGGTGAAATTAACTAGCCTACTACGAGAAG
AAGGTAGTGCTGTATTGCGCACTCGCGCTTGTTTTGCCCACAATGGTAGCGTTCCTCTCCAAGGACGAGTTAGATGCGAT
TGCAGACTTTGAGGAGTCAGCTCGCCATGCTGCTTCGATGCAGGCTGGCCTTCTCTCCTCCATCCTCCACCATAACGCCT
CTTGCGCCTATCTGCAGCAGCACGGCATGAATGGCCTCTCCGATGTTGGGTCGTTCAAGTCTCGCGTCCCGATCGTCGAT
CCCGAAGATCTCCATCCTCTCATTCAGCGCATCGCAGATGGAGATTGCTCTAATCTTCTCACCTCCTCGCCCATCACCTC
CATGCTCCTAAGGTAAGCTCCTTGCTTACGTTTCAATGTGTCGCCTTCATTTGAGAAGCGAAAGCAACATCTGGGAGGCA
CTGAGGTATTATAGATTATACAGCTTGAGCCTGATAAATTTACTTTAGACCTGTCAGTATAATTTCGAGGCAAATGCTGA
GATTAGACGACCTTGTTATCTCTACCAAGCTGTTACTGATACTAGAAGTGAGTAGGTGTACATGAGACCAAGTTTCTCCC
TCAAAAATGAAAGAAGGTTTGTGGCACTTGCAGTTCAGGAACTTCAAGTGGCAGATCAAGATTAGTGCCTGCAACAACCG
AGTTGCGACAAATAACATTGAAGAGGTTTTCCCTGAGCAATGCAATTATAAAGAGGTAATGTAGCGTCTTCCCTAGGTCC
TGGTTACCATAAGCTACTTTTGCAGCTGTGGAACTTCGCTACCATCGATAATAGCTTGTAATGATATTGGATTGTAGATT
TCAGGGACCTGCCAATTTTTGAAGCGGGCAAATCCCTTAACTTTATCTATGCTGGGAAGCTTCTGACAACCAAAGGTGGG
CTTAAAGCTGGATCTTCAAGTACACATCACCTCAGGAGTGGCGTGCATTTGGATCGTCTTCCCCAGTGGACAAGTCCACT
GGGGGTTGTCTTGGGACCAAATGTGCGGCAATCTATGTATTGCCATCTTCTTTGTGGTCTGCTACAGGCCGAGGAGGTGA
CTGATATATCCTCATTTCTTGCGTATGGAATAACTGAAGCCTTTCGGTTTTTCGAGGATGTTTGGGAAGAATTATGCAAC
GATATTGCTACAGGCACTTTGAGTCAACGAATCACAGATGATTCTGTGAGAGGTGCTACTCTGGAGTGTCTTCAGCGCGA
TCCTCAGCTTGCAGAGAGGGTTCATTCCGAGTGTGTGAAAGGTTGGTCGGGCATAATCAAGCGCCTTTGGCCAAATGTGA
TCTACATAAACACAATAGTAACTGGTTCCATGGAGCCTTATGTTCCTTATCTGAAAAATTACGGTGGAGATGTTCCAATC
ATATGTGGGGATTATGGATCCTCTGAGTGTACTGTTGGCATCAATCTAAGCCCTATATCTCCACCAGAGAAGGTCGTTTT
TACTATGGTGCCATATGCAGCTTACTTTGAGTTTCTACCTTTGAATCAGGAAGGAGGCACGACTATTGACCTCACTGAAC
TTGAAGTTGGCAAAGAGTATGAATTGATTGTGACAACAGTAGCAGGCATTGGCACTCAGGGCTGTATCGATATCGGCTTG
GTGATGTGATCAGAGTCACAGGCTATTACCACGCATTGCCACAGTTTCGCTTTGCTCGGCGAAATAATGTGATGCTTAGC
ATAAACACAGACAAGACGGATGAAAGAGAAATTTGCGAGGTAATCAAGCGTGTATCCGAAAGACTAAAAGGTGGAAATAT
GGACCTGCTTGATTTCACATCCCATGCGGATCATAGCTCTAGGCCGGGACACTATACTATCTTCTGGGAACTCAAGAACA
CTGCTTGTACCAACGATTCTATTTTGATACAGTGCTGTCAGGATCTGGACGCCTTCTTCAATGACCCGTACCAACGTGGG
AGGGCTGCTGGAACTATAGGGCCCCTTGAACTCTGTATTGTAAAGGAACAGACATTTCAGAACATAATGTTTTTCGTCCT
GGAATCCGGAGCTTCTCCAACTCAGTATAAGACTCCTAGGTGCATAAACTCAGTAGCTTTGTTGAATATTTTAAGAACAT
CTGTTCTCAGCGTTTACACCAGCTGAGAGAGCATTGTTCTATTTTTGCTACATCCTGGTGATATGGTTTGATTTTTGTAC
TTTTCTTTGGATAGAAAAGTGGGTTGTGATCCAAGTCATTGCAAGCCTGGCTATCTTCTTTAAGGACTTCTCAAATGCAG
CGCACACTTGCCATTTTATCAAGGCGCTCTTGCTGAGTTACCCTCTGTCTTGCTTTCTCCTCACCTACCTGCTCTAATCT
TTCACCCGGATATTCAACCTTTGGATTTATGGTACAAATATTATTGCTTCAGCAGGCTATTGGGAATCCATTGTCTGTGC
ACTGGCCTCAATCTCTTGTGCTAAGCTTGTGTACCTATGAGCCACGTGGGCACTTGCATTGAAAGAAGCACGATTTCCTA
TATGAATAAAACCCCATGTTTCATCTTCTCCAGAACCGATAATTAATGACTTGGGAAGTATAAGGCCTTTGAGAGGTTCC
CTTGGACCACTCTCACTTTAATGGAAGCGGCATCAGGTTGAAATGCATGGCCTTTTGTCACTTGCACTGAGCTAAAAGAT
GGGTCATCT
>c108249_g1
AAGCATACTTCACCGCTTTGCTTCCACGGCACTGGGCCAAATCAGCACTACTCCATCCTCACTGCCACTTGGTGACAACC
AGTTTAAGTGTTCTATCTCACAAAGATTTCTCCAATTTTTGTAGATATTAGCATAAAGTTAGAAGGACACATTAATAAGG
TGAAGAATAAGATCCCTGACAACAACTCTTCCAATTGTCCCAAACTTCACACTCTTAACAATAAGCAAAACACTTTGGAG
GAGAGCTCCACGGCCATATACCATGTCATGCTGCTTTTGGTAAAAAAAAACCAATCCAGTGCTGCAGATCTTGTTTATGC
AGTTTGAGGTTCTTTATTGAAATCATCATAAGTCTTTTTATTGACTGAGGCAAAAAGACTGTTCCAACCGATAGCATCAG
CACAAAACATTTTCCAGGCCGAAACATTTAATCCTTGAAACGCGGTGTTTCACAAAGAAATGTTTCAGTCAATTGTCAAA
ACGTGGTGAAATACGAGACCATAACATGTACAATGTGAAACATAAGGTACCTTGTCGTTAGTGAAACAACCTGTGTTTCA
CTTGATAAGCAAAACGTTTCAAGGCTCAAATTGTTTCACCTGCTCAAACACGCCAAAATGTGTCTCATGGTCACCATGTT
CCGACCTCAATGCTAACATAACAGAGGTAGCTTTGACCAAAATTCCTAGAGTGATCCCATGAAAAGAATTTATTTTTCGC
TCCAACTCCAATCATAATGGGCAAAGAGAAATGGCATAAGAGAAAAGGCCAGTTCATAACAAGCCAATAGTGGAGACACT
TGTGCCTCCCCTGCACCCCCTACTTTGCCATGAGACAAATTTCACAATTCACCATGTAGCACATCCTGTCTAATGAGGAC
GACTCCTTCGCAAGAAGATTCTGCATATACAGCAATGGCAAAGTCTAGGACCACACCATTTTAAGAGAGTCTACGACTGA
GAAGATGACGGAAACATACATGATCATGACTCGGCCTTCTATTGAAAATTGAACCTTGCCCTTCTGTAAATTTGCCCTCC
AGCTTGGCTAGTGTTCCCCCTGCTGCTTCAAGAAGACAATGACTCCAGAGAAGCCCAATGTTGAACTTTCTCCCTCCTTG
ATCGCTAAGCAACAATTAGGGGCTCTCTGACAATCACAAGCAGAGGCTTTGAGAATGGTACCTGCAGAAATTTGAATGCT
AATTCTGTTTTCTAATTGCTCGACTTTTGTATTAAAAAAAACCGCTTTGACCCACTTCTCTTTCTTTCTCTCATACTGGG
GTTCGTCCACGTGGCCGTGCCATCGAGCCATTTCAAAACCTGCCAGCTGACAGCCCCGTTTTATCCAGCAATTACCAATA
ATACCTGCCAGAATATACTGGGTGGACCTGCACCAAATAATCTTCTTATAGGTCTCGTTCTTGATCAGTCTGCACACACC
CATAGACTGCAGGCTTTGCACATGCCACACTTACCAGATTAACTCACACTATACTACAACTAGGAGAGGTAATTTCCCTT
GCAACTTGCAGAAAATGCCTTCTTTTCAAGGCACATGTATGATGTGTAGGCCCCACCAGACAGAGGAGAATCATGGGACA
AATTCCTGCAATAAAGAAAGCAGCTCCACTGGCTTTCTTCACTTGCAATAAAAAGTGAGCTATGCCACACATCATCAAAA
GCCAGGCAAAGCAGGAAAAAGAAACTAACGAACAGGAAGTTATGCCTGCTTCCATAATGATTGGGGGATAGAAACCTTCT
CCTTCCACTCCACTCATGCAGGGCCAGTACCACTTCACCGCAGAGCAAATAAATTCAAAGGGCCTCAGCCATTAAGAAAA
ATCATCGAACCCACGACAAGTAAGGAAGCCAAAAAAGAATGTCAATTGAGACGTTCTTACTGACTTTATAACCCATGAGT
GGTATCTAGAGACACGGAGTCCTCCCTTTGTCAATAAAGCATATGAGTTCTGCCTACATGCTGCTGTGAATGCATTGGAA
AGTCAACCTTTAAGCTTTGCCCAGACTTTACAACATTAAAGAGCTACTTGCTGTATGCATCAAGAAGAATAACCACATAA
AAGGCACGAACATCTTCCAAGGGAATCAACTTTACTGGTCAGTGCTCTACTATAAAAGAACAGGAGGGTATAACAAGGTG
TTTATGCCACCTTACATGTAACACTAAGTAGTAGAAAACCTTATCACATTAGTTCCTTTATATATAACCTTCTCAAAATC
AAGTAACTTGTATCAATTGCAAGTCAAAGCCCATGACATGCTCTTCTCAACAGCAACAACAATTCATGGCTCGCCGAGAC
AGAGCAGCCATAAGCTGCTCTTCTGTCATGTGATCTGACCTCTTTTTCAAGACCATAATTGTCTGGCATAGCATACCTTG
CACCACTGCTACAGTTGAGTGATGCACCTCTAGCTGCAGATCCTGCAAAGCGACCATCATCTTTGCAATTGGGTAATTCT
CTCTTGAACTTTCGACCCGGATAATAGCTTCTTTGCCCACTAAAAACCGCACATTGATGGTTATCCTGCCATGTGGGCAC
ACAACAGATGTAGAGCTCTTTGAAGGAGATGCAGCAGCAAGAGTGGTATGTGCAACATCTTTGTTATCAGATGCATCATC
ATACAGCTCATCTGCTGTTTCTCCGCCTAGGCGTGCAATTAAATTTTTGTTTCCTAATTCAAGCTCTTGAACCTGGGCCC
TGAGCTGCTCTATGCAAGCTGTAGCATCTGCTAGTACGGAGGCTTTGTCCATCTTTGACACATTTGGAACGACCGCTCTC
AATGCATAGAAACGCTGGTTCATCTTTTCCCGCCTCTGGCGCTCTGCCTCAACATGATTTAAAGGCTCCTCCCTTCCATT
TGCTGGCTTTCTACCTCGCTTTCGAGGTTTCTTCTCGGCAACCACACGGCTACAATCTGCATCCTTAAAAGAGGCCTCCA
CATCTGAGTGCTCCGAGTCCACACTTGACCGGACAGCTCCAGGCAGATGCATTGTTACACTTTCTTCCTGAACCGAAGAA
ATCACCTTGTCCTCTGTAAAAGCCTTGTTTGAGCTTGCGCTCTTAGGATCACCATGGCTCTGGGATGGTTTTCCTACATC
CATACAATCTGCAAGTTTGATATCATTTCTATGAGATAGAGCTTCAGCGAGTTTTGTCGGAATAGCAAGCGCATCCCCAT
CCCAAGGCTGGGACACATTGGTGTAATTTGAAGCATGGGATACACCCACGTCATCAGCTAGCTTTGCCACATTGTAATAT
GGTTTGAGAGGCATCCCTGCTATTTTCTCCTTGCGGAAACAACCACTACTAGAGCTAGGCATTTGCAAGTGCCTATCGAT
CTCTACAGCTTTTCCAGCGTGCAGAAAGTTGGCAGCTTCAGGGGCTTTCAAAATATCATCTTCCACAAGTGGGTAATGCT
CTGCAGACTGACTCAAACTCTGTACAGCATTCTGGCCAACCTCTCTCACGTTAAGAGCTAGTTGACTAATCTCCCCTTCC
TTTGCGGTGCTACTATATAGAGATGCAACACTGACATCCCTTTCTCCTGCTATCTGCTTATGAAAATTGTTCTCAAAGCT
TTCATCAACCTTCGGCATATGGTAGTGATATTTTGAGCATATTCTATCATTACCAATCAAGTCTGCCCCAAGAAATGTAT
CCTGCGAGGCATGTGCGGCTGCCAACAAAGGTGTCTGCACAGAGAGTGCATTTGCCTCATTATGTCCCACTATCCCAGCT
TGATGATAGTAATCAGGTTGCCACATCATCTGCAACATCTTTTCACTTTCACTATCTGCAAACATCATGCCTGCATATGG
GTTATCATCCACAAAATTGGGCAGTGGACTCTGCTGATAAAAGGGTGATTCGGTTTTAGAAATCATCGAATTAAGATACA
CATTCTCGTGAGTTTCCTCTTCAAAAACCTGTACTACCAAGCTCATGAAGCTAGGGTCGCTTTGAATTGTCTCTGTTGAT
CCTAGTTCCACAACTCCTCTAGAAGTTGGGACGCACACAATAGTACGGATGCCAAATTTTTGCGCAAGCTCTGCACGCCT
GCAATCTTGCCCCTGAAGCTCGTCCGAGCCCTTAAGCCAAATAAAGCGTGCACTTTGAAATGCACGACCAGGAGAGTCTG
TCCCAATCGGAAATGAATACATCATTGACACAAGGAAAAACCATTCCGTGTCTGTAACTTCAGCATCCAAAGCATCTAAC
CCAGATGATGCGGCTGGATCTTCCCCATTTTGTGCTATGATAGCTTGCAATTCTCTTAAGATTCTTCTTCGGAGCTGTTG
ATCAGCTTCGCTGACTTCAACTGGTTTTGTGGGGCTTTTTTGTTCACTTTCTTTTGGATTAAAGTACCCATCCCCCCACC
CAAGAACTTGCTCATCATCTGTGGTGTTTGTGAGTTGCCAAAAGATGACATAAGTCCATGTGATAGTGGAGCTACTCTCC
ACAATGGACTGTAGTTTCTGTTGAAGATTATCTTCTTGGGTTGTCAAGGCAGTCTCATTTGTAGGTGTTCTTGCTTCTCC
GGGCCACAAGGCATTGTCATGAGCAGCACTAGAGCTCATGAAGGCCCCAAGAAACGCATGGTCATCATACCATTGAGATT
CGGCCAAGAGCTCATTGTCTGCATGAACATTCATCGTAGACGCCGCAGGGTTTACTCACAAGGATGAATATTTGATAGGC
ATGCACGTGGCTGTACCTGGATGCACAGATTGGTGTAATTATTTACATGATGTGAATTGTGTAAATATGTTACTGAAGGT
TAAGGGTACTTGATTGCTGAGATGTGCATCTGACACTAAAATTGATGGGTCTGGAAGCCACAAACCATACATGCACCTGC
TGCAAGAGCTTCTATTGGAGCTACATGGGGACAAGGGGCAATGCTCGGAGTATGCGGGTGTAAGTAAAAGCGTGCTGCAC
TGGCGAAAGTGCGTAAACCCTTTGTTTTGCCGTCAAGCAAGGTGCTCTTTCGTCAAGTGGAAACCTGATTGGCGAACGTG
ACAAGTAGTGAGTCAACAGAACCGTTCCAGAACCATTCCGTGTAAGCACTTGGAGTGAGTGTGTATGTGCGCGCTCGCTC
GCAGAGCTCTGCAAACATATAACTTCACCTCAATCGTGCATACCTCAGCCGATTAGCTCTGTCCTGCTTCTGATTATTGT
CATTTTACACATGGAGTCACCTCCTACGTTTCTCAAGTGCGCATTCTGCCAGATCCCGGCCCAGGCAGTGCCGTGGGTGC
GCGCACCGGTTAGCTGTGTGAGCACTGAGTGGCTGTGTGTGTGTGTGTGAGAGAG
>c104217_g1
GGACACTGCAAAATTGGTTTACATTTGAAAGTGAGCATTGCACAAAACTGCACTTTGCTAAAAGCAAGAGGTTATTATAG
GACATACACAAGTTCCTGCCAGATTTTTCTTTTGTTTCCTGTACACAGCTTTCGCTTGCGGTAAAAGGTTTCTCTTGCTC
AACTTATGTACAAAGGTCTACCTCAAACTGTCATTTTCTGATGAATATTTCTGAGTTGTCAACCCAAGTGGCCAGTAAAT
AAACAAGGTCTTTAAATTTGAATTGGCTTAGAATAGAATAGCTGCTATCTTTGTAACAAGATTAGCAGGCACAATAAAGT
TAATCACACTAGGGGCAAAATTACTCTGGAGCGTATCAATGTATAGACTGACTTAAAGCATAATACAAGCTGTGCTTTAA
TCAATAGACGTGCAGGAAGGCTGATTCTTTAGCGGGGAGAAACTTTGTTGCGGAAAATGCTGCTTGCTTCACTGTAACTA
CCTGCTGTTCCGTCGGAAGAATCACAAGAAACAGCTGATGATGGAGATGAATTGGAGAAGGTGCTAGGAGACGTGTTAAG
ATTTCTAAAGGATGAAGATGAGCTAGAAGACGGGGATGCCAGCTGCATATCATTGTTGTTCCCTCGAGCACCGCTGCTAA
GACTGGCATTTGTATCATGGGAAAAGGGTATTGCGGTTACTGCAGTAGGGCCTAAGCCTCTCCTCCTCCTCTGAGATGTT
AATGTTGGCTGTCGTGTGGACCCTGATGGTAGTGTAGGCATGGGAATCATTGGTCGCCCTGCAACCCTGCCAGACAGCCG
GCTTGGCCTCCTTCCAGGTTGATGTATTCCAGCTGGTGTCAGCCTCGACAAATGCCCTGAGCTCTTTGAAAAATTGGTCA
AGTCATCCATGTCATCTCTACTGCACCTTTTTTGCTGATGCTCCATCTCTTCCTCTTCTTGTTGCATTTTCAAGAGCAGT
CCAATGTCAAGCGACCCCATCCGGAATAGTCCTCCCCCCCCATCACCGCCTCCCATCAAGCTATTTCCGGCTGTACTGAC
AAAGGAGCCACTTACAGCTGCCCTTTGCAGCATCCCCAATTTGGGTGAAGATGAGGTTATTAAATTACCTGGGTTGGGTC
CGCTACTTTTGAGGCCCAGGCCACCCAGAACTTGTGCTCTGTTTGCAACTATTTTCTGCTCTGTGACGGATGGCTTTGGA
TGCTTTTCCATAGCATCCATCCACCCCGGATCGATGGTAGAGCTTCTGACAAGACCACTTCTAATTGCTGGTGTGGTGTA
TGGCACAGTTGAGCTACGCTGCCAAGGTTGCAGTCTTGTACCATGATCTCGTAGGGGTGGCTGTTGAGGAGCTGCACTTA
TCCTCTTCAATGTTGATCTATATTTCTGCAAGTGGCTTGCAACATGCTCTCTTGTAAGGCCAGGGACATTCATAAGCTCC
AAGAGTTTCTTTGGAGCGGCTTTGTCTATTCCTAACTCATTGACTGAAAGGACAAACTTCTCATGGAGGGCTGCAGACCA
CTTCACTCTGACCTTCCTCATGGTGCCCATGCTGTTCGTTTCATCTAAGGTACACTCGTACTGCTCATTCATAGATCCCT
CAACATTGCTTTCAATGGGATACTCAACATCCATGTCCGTGCTTTCATTGTTAATACTTTCATCCATCTGGGCTTCCAAC
TTGGTGCTAGGGACCACATTCTTGGTGCCTTTCCGTCTGACGACATGCTGCCAAATCGTCTTCAACTCTTCCATTCTGAT
GGGTTTTATGAGATAGTCACATGCACCATGGGTGATGCCTTTCATGACTACACTGGTCTCGCCGTTGGCAGACATCACTG
AAAGAGGTTCACAAGTAATGTCTACGTTTAGATGGCTCGTTTTAAGAAGCTCAAGTAATGTTTGCAGTCAAAAGAAAACT
AAGAAGGAATATATGTGCTTACTAATGACTGGAAGGTCCATCTCTAATCCAATAGTCTCCAACAACTTGAAGCCATCAGC
ATCCGGCATATACACGTCGCTCATCACCAAATCAAAGGTATCTGTGTGCTTGCGCAGTAGTTGTAATGCTGCTGCCACCC
GTGTACATGATGTCACTTGATAGTGGCAACGCCGAAGCATCCGCTCCAGAACCATGAGGGAGAGGGGATCATCATCCACC
ACCAGCACATGGATTGCCGGGGGTGACTCCTGTGGCTGCTGCTGCTGCATGCTAAGTATCTTCTTACCTCCAAAAAGTTC
CTATCCTCCTCCTTTGAGGAGAAGATGTGAGCTTCAAAATCACGTCATTCTACTGATCAGGTCAGAAAACATCAATTGCA
AACATGAAATTCATCAGCCTTTACTATTTGCCTCAATCTTAACTTCTCTCCAAGTGTAGAATCTTGATAGAGGTGCGTAC
GGGGTGTGTGTGTGTGTGTG
>c108251_g4
CTACCCTACAGCGTGCAACAACCTTCTATACAACAGAAGAACGACACGAGCAAAACTACTCCTGTCATGACGCCTGAGCA
GCCGCAGTCTCCCGCAGGCCGGCCAGCTAGTGATCGTGCCATAATGGCCCTCATTCAGGATATCACCAGCAATGCCGACA
CTGTCCAGCACACAATCCTCTCTCAAATCCTTGCACAAAATTCCAACTCTGAGTACCTGCGGTGCCTGCTCCCGGCCTGC
GCCGCCGTTGGCAGAGGCAGTGGCGATGAATCTCCCGTGATGCAGCCTCACACATTCAAGCGCATTGCACCTCTTTCATC
GTATGAGCAGATACAGCGTTATATCCAGCGTATCTCTGATGGTGAGACGGGGCCCATTCTCACAGATTGCCCTGTAATAG
AGCTTGTCAAAAGGTATGCTTTCTGATACTTAGCATAATTAGATGGTTACCTATACATATCGAGTTCACTCAATGTATTG
CTAGCATCTTTCATACATACCTTTTACTATGTTGAAGCTTCTCAGCCCTTGCTAGCATCATTATTTGTTGATACGGTGAA
GCATCTTAGCCGTTAGCCGCAAGGAACTTAGCTGCTATTGCAGTCAATTCTTATCCAATTTGGTACCATCTGAATGAAAG
GATTCTTCCTAGTACTGTTCAATGGCAGCATGCAGAATGTTGGTATAACCCTCAGCTTGGTGCATCCCATCTAAAATCTT
AACAGTTTCTGCCCTTTATGACTTGTACAACCTTTCTTACTTATCTCAAAATTTGTCTGTCAGCACTGATGGCTTTCAGC
CTCGTGTAGTAGTGGGACATCTTCCGGTATGCAAAAATTGTTCCCTGCAATTGAAGCTGACTCAAAAAGACGACATCTAC
TGGCTTTTGCTGCCTCTTCCATAGTTGACAGGTAGGGAATTCTGGCTTGGCTGAAGATCATTGATGACATCAATATTATT
GGTTGTTTTTGCATACCTTCAAAGAAGGCTCTTTACATGGCAGAGCTTTTGAGGGCATGGAAGATGGCAAATATGCCTTA
TTCCAATTTGTAAATCCTAGAAGACGGACGGCTGGGGGACTGCTCACACAGCCACTGTTTACTAGTTATCTTTTCAGTCC
AGAGGCAGAGCAGTTGATTAAAACAAAGTACCTAAGTCCCATTGAGGTGGTGTTGGGGTGTGAAGATGTGAAGCAAAGCA
CTTATTGCCAGCTTTTATGTGCACTACTCCGTCGCGAAGAGGTAGTGATGTTCGGTACTCTCTATGCCAGTGGTCTAATC
CATGTGTTGCATGTTTTGGAGAATAAGTGGAGGGAGCTTATCATCGATATTGGGACTGGCAGCGTGAATGAGAAAGAGGT
CTCTGATCTAAAAGTACGTAAGGGAGTGGAAAGGCAAATTGAGGGACCAAATCCAGCATTGGCTATGCAGGTCTGTGTAA
AAATTTTAAGCACAGGCATGTATATATTATTTGGCTCAAGATTGAGTCACATTAATGTGCTTGTTCACATCTATCTCAGG
ACTACTGTAGTACAGCGGAAATGTGGTACCCTTAACATTGGTGTCTGACATGTTCTTACTGTGGTC
>c100129_g1
CACGACCTCTGTTGCTGGCCAACCTTCGCCACGTGTTCTCAGGCGTAGGTGAGTTTCCTACAGCTGTCGATGGATGCCCC
TCTCCTCTCTTCTTCTCCTGTTCTCAGACCTGTGCTCAGAATTCGCATCGCGTCTTTGATCCTAACACGTTAAATTTTTT
CTTCTGTTCTGCGTTCGCTTACGCTTTTTTATTTTTTTTTCAACCCTTCACGCAAGCGCTACAACTCTATACTTTGGAAT
TTGATTTTTCATGCGGTTTGATTGGAACACGGTTGGAGAAGAGTGGAGCTACAACAATACAGCAATCAACGATGTCAAAT
CCTTAGTTGCAGTCCGACGCAAACAACGATCTGAGATCCGCCGATTTCGCCTGATGGCCGCTGTCACTTTGGCAGATGAC
GATGAGCCCGCCGGAAAGAGATCAAAAGTTTGTTGCTCTGCAAAGAAAAGGTTTGAACTTGATCTGAAGGCTGGTGCAAC
AGTGCTTGGAACCCATGGTTCCCCAGAGTCCAAAGAGCAAAGCCGTGTGCCTGTGTCTAGAGTGCAGCAGCAGGATAAGC
AATCCACTGCAGTTCCTACTGTACTTCTCTCAGATGGTAACACGTGCGCTCAGAGCCATGTACCTTCAAGGCAGAGTGTT
TGCACTATCAATGAAGGCGATGAAGGAGATTCCTCTGTGGGGTGCAGGTTAGCGTCATTTGAAAGGAATGCAGCATGCCC
ATCGCACTGTGTTGTTAGTATTTGCGGTCGGAGCCGGAATATGGAGGATGCTGCAATTGCAGTCCCATCTTTTCTTTCCA
TGCCCTCCTCAATTGCTGGCCAGAAACATGCAGATACTTATCATTTCTACGGAGTTTATGATGGACATGGTGGCCGTCAG
GCAGCTGATTATTGCAAGGAAAGAGTGCATGGAGCTTTGGCTGATGAGATGAGTGCAGCGGGGAATGGCTTATCTAGTCA
ATGGGAGGCATGTTTTCAGTCTTGCTTTGAGAAGCTTGATGCAGATCTGTGTGGCCTGTGTCCACATGGATCTGACTGTC
CACGTAAGGTAAGCGCTAACGGTACCAGTACTGGCACAAGTAGCAGCTGCAGGGAGCCTTTGGTGCCTGGCTCAGTTGGA
ACCACAGCTGTGGTTGCTGTGGTGGGGCCGGAGCAGATAGTAGTTGGCAATTGCGGTGATTCTCGCGCGGTTCTGTGCAG
AGGTGGCCACGCAGTGCCGCTATCACAAGATCACAAAGCTAACCGTCCTGATGAAGTGGCTCGTATTGAAGCAGCTGGCG
GCCAAGTCTTCACATGGGAAGGACACCGAGTTTGTGGTGTGCTTGCAATGTCCAGGGCTCTAGGTGATGGGTTTCTTAAG
CCCTTTGTCAGTGGCCAACCAGAGGTCACTATCACTGCTCGAAATGATGATGATGAATGCCTGATTCTTGCTAGCGATGG
TCTGTGGGATGCACTATCAATTGAAGATGTATGTGCTGTGGCTCGGAAGGCTCTCGCAAGCTGGCGTAGACGGCACAGGT
CAAACTCTGAGCAGAACAACGTATTAGAGTGTCATCACTCTACACCACCTACAAATGTTACTGTGGAGGATTCACCTGCT
CAGGTAGTTGCTGCCCTCCTGACCAAGCTAGCCCTTGCTAGGTACAGCAGGGATAATATTAGTGTTGTTGTGGTGGATCT
TAAACGTCTATAGTCATCTTCTGGTGCCTGCAAAAAGTTCAGCTTCGTGGAAACAAGCCTGATGAGTTAAAGATCTCAGG
CTAATTGGAATTAGCATTTCCATCCTGAACGTGGTCACTTGTCAATATGATTTTTTG
>c237894_g1
ATTTTTTCTGATTGAGATTGCTTGCTCTATTCTTCATGAGATAAGCAGCTGAGGAATAGGAACCTCAGGTGGACTTCAAA
CCTACCCTTGTGGTTTAAGTGCAAGCGGCAAGCTGGCGACCTTCAAAGGTCTCGGATGATCTTATGGAGCATGTGTTGAA
GGTTATCAGAGACCATAAGGATAGAAATTCAGTCTCTTGTGTGCAAGGCTTGGAATGCTCTGGAAGCTGCTGGAAGACAG
CATGTGTTTGTTGGCAATTGCTATGCGGTCTCCGTAGAGAGGGTAGACAGCGCTTTCCAAGGCTCAAGTCTCTTACATTG
AAGGGGAAGCTGCGGTTTACTGTTTCGGTCTTTTAGCGCGTCATTGGGGTGCCTGTGTATTGCCTTGGATAAATATATTA
TCCTTTTCTGGAAGAGCTTAGACTTCAGCGAATGACGCTAGCCAATGATTGCCTTGAGTTTATTGCCAGTGCCTTTAGGC
AGCTCAAAGCCTTGGTACTCACTAGCTGTGACGGATTCAACAAGGACAGTCTAGCAGTCATTGCAGCCGGTTGAAACATT
GATATAGTGTGCATATTCATTGTTTCGTCCTTCACGACTATCAACTTGTGAACTTTTGTCCCTATTATAAGGCAAAATCT
TTGAAACTTTGCCCATTTAACTGTGGAAATGTTGTGCAGAAGCTTGCAGAAAAGGTTGTTTTATTTGCTTCTAAGTTCAA
GCTCTTGCTGAGTCTTGATGTTGATCCAAACTTATGAAAACTCCCGAGTGGGCTTTGGGTTAAGCAACGGGTGGTGGACT
GTTTGTGCCTTGTTTTCACCTTCTCATATGAGAGCTGCAAGTCAAGTATTGTGATCAGACTAGCATCAGTGGTGTTGCCT
GCTCTGCATGCCTACTGCCAGTTAATTTCCCCTTATCGTCCTGATATATACTGCCTTCTTAAAGCTAAGGGATTCAAGTT
GGTGCAAGGTGACAAGCTTGTAATTGCAAATGTTGATGTGGCACCAAAGGTTTTGTTGTCCAAACTCTACATCAATGAGC
AAGCAGAAGCTGTGAAATCTGAAACATTAGTGAAACACAAGCTTTAGGGAATTACATATGAACTATTTGGACACACTTGT
GACATAATTACAGCGTACATTGTAAGTTTACGCAGCTTGCTATGTGAGTTTGGATTATGTTCGCTGCCATGGTTATACTT
CTTGTACTGTTCTTGGGCACAGTTCAAGAGGCTTTGATGTGCCTTTACCCTCCTCTTTGTTCTTGGGATGGCAAATTTAT
TCAAAAAAGATGACGACCTTTAGTAAATTTTTTTGATCGTTG
>c99933_g1
GGGCCTGCTCGCACCTTATCTCTCCGGGCATTCCTTGAGTAGAGTCTTGTTTCCAACATGAGGACTCAGGAGTGTAAAAG
CAAAAGTGGATTTCCAAATCTAATTTTCAAAGGCATGGGCACCCAGTAGGTAGTGGGCAGTGTGGCCATCCCGTGTGAAA
CACTCGTCATGTCTCAATACCTCGACTAATAATGCACGCGCAACCGCTTTCTGCCACTGTGGGCTATGGCCTAAGCTAGC
TGCAAGTGCTCCCATAGCTAGCTTGCGTCAGTAGCTTCTTACCGGATAAGCGCAAGGCGAGCTGTTCTGCAGCGTCTTTC
TTTTTCTCCCTATTTTTTACTGCTACGCTGCCTTGGCTACGCGCTTATCGCAGCCAAAAAGTTGCCGCTGCAGATCCCTC
CTCTCTTCCCCAGAGAGAGACAGAGATTTGAGTACTCACTTCACGCCTACTTTGTGTCCCCCCCTCTCTGCCGTCTTGTA
TTTGTGTGTGTCCGTGATTGGGGGCGTGCATGCGTGAGCAGGCACAAGAACATCAGAGGAGGCTTCATTGAAACATGATG
CTCCAACCGGTCCCCGCACCTCCGCCAGGAAGTCACCCACCTGATTCCAAGGGTGTTGTGCCCCTAAGCACTTGGGTTCT
TATTTCCAACTTCAAGCTTTCTTATAATCTGTTGAGGAGACCGGATGGAACTTTCAACAGGCACTTAGCAGAATTTTTGG
ATAGAAAAGTCACCGCAAATAGAGTACCCGTTGATGGAATTGCTACAATGGATCTGCTAATTGAGCGCACAACTGGCATT
TGGGGTCGGGTGTTTTGGGAATGTGAGCAAGATATGTATGACAGAGGTCTTCGTCTGGATCCTTTGCAAATTCTAGAAGT
AGAACCAATGGTTCAGCAGCGTGATGTACAACAGCCCAAGCCACTTGTCATCTATTTTCACGGTGGTAGCTTCGCTCATT
CATCTGCCAACAGCGCAATTTATGATGCCATGTGCAGGCGATTTGCAAAGACGTGTAAAGTGGTCATTTTATCAGTCAAT
ATCCGACGAGCACCTGAGAACCGCTACCCTTGTGCTTACGAAGATGGTGTAGCAAGTTTGAGATGGGCACAAAGATTACA
TGGATTGGCATGCTTGCGAACCTTGGGCTGTGATCCACTTGAAAGATGTTTCCTGGCAGGTGATAGTTCAGGAGGCAACA
TAGCACATAACGTGGCTGTGCGGGCAGCACAAGAAGGATTATCATTGTCAGGTTCCATATTATTAATGCCCATGTTTGGA
GGGCAAGCTCGTACGGCTTCCGAGATGGCATTAGATGGGAAATATTTTGTTAGTTTGAAGGATAGAGATTGGTATTGGAG
AGCTTTTCTGCCTATAGGAGCTGATAGGGAGCACCCTGCATGCAATCCCTTTTCAATCAATGCGCCTCCATTGCAGCGTA
TTAGTTTACCCCCGTGCCTAGTTGTTGTGGGTGGCTATGATATTTTACAGGATTGGCAACTTCAATACGTATATGGCCTT
AAGAAAGCAGGGAAGCCTGTGCAGGTGATGTTTTTGGAGCAGGCAACAATGGGTTTCTTCTTGCTACCTAATTCGGATCT
GTTCTACTCCTTGGTGGAAAGATTGCGGGCATTTGTAAGTGCACCCCAGCATGATGCAGCTTAACAAAGATCCTTTCCAG
ACAAGGGTGCTGGGTGGTATGTGCGCCTTCATACTGTTTCCATCGGTTGCACATGCGTGGTAGGCAGTTGACAGGACAAG
CTTTTCAAGTTGGATCTATTCATGGTTTGCTACTCCGTATAAGTTTCGATCAGGAATGCTTTTGCAAGGATGCCTGATCA
TAAATATTGTGTGGTGTGTGCAAGGATTGTACGATCTATCTAGCTATGTAATTTTCACATCTTCTGGTGCAAAATGGCAC
CTTACCCACTACGTATCAGGTGGGTTTGTAAATTGTGGGCATGGTTCTCAAGCTAATTTCAAGGACCATTAATGATATAC
ACAGGGTAGCAGTTTCATGGATTTTGTGTTTTAACTGCAAAAAGTTCATGAAGTCTTACCGCAACATTTTGTAACCGTAA
TTCAGCTTTTTGTGATGATGTCACCCGCATATGG
>c48360_g1
GCACGGTAGAAGCTGTTGTGAGGTATAAGCTCCCTGTGTCTTCTTTAGAGAGTCGTTAGTAGGCAGCGTCGCCATTAATA
TACTCTCGATGAAGAAAATGGCATTGATATTGATGCTGATTACGCTAGTCGTAGCTGCTGCAGAGCGAGTGGGAGCGCAG
CAGGACGAATTCCTAAGCACGCACAATGACGAGCGGGCGACGGTGGGGGTGGCGGGGCTTGTGTGGGACGACACTGTAGC
GGCGTATGCGCAGAGCTACGCCGAGTATCAACGAGATAGCGCCGGCTGCGCCCTTCAGCACTCGGGCGGGTCCTACGGCG
AGAATCTCTACGGGACAAGCGCCACTTCTGTTTCCCCCACCGATGCCGTAGAGTCGTGGATCAGCGAGAAGCAGTACTAC
GATTATGCGTCCAACAGCTGCGAAGATGGTGAGGTTTGCGGGCATTACACGCAGGTGGTGTGGGCCGCATCCCTTCGCCT
TGGCTGCGCCTCCGTTGCCTGCAACGATGGCGGCGGCACTTTTGTCATTTGCAATTACGACCCTCCTGGCAACTATAACA
ACGAGCGCCCCTACTGATGATCTCCCTGTTCTATATTGTTAATTTGTTATTATATTATCTACTATAAAACATAAACACCA
TCTTTCTGTATTAAATAAGCACACCAGTATTTCATACTACCGTGCAAATTATGGTTGGCCTTGAGATTACATGCTCAGGA
GTGAAAGCACATAGCACATATCAATAAAAA
>c59189_g1
GATCGAGCGGCAATTTGGCCCTCAAGCTTGGCACTCACTTCATGCATATCGACGTTGCGCTCAGTAGAAGTGGGAATCAC
AGCTTCTTGCAGGGGGAGCTGACGGTGCAGGTGGCTACGGTGGAGCGAGCTGTCATTGAAGAAGCAGTAGTCTTCTCTGC
TACATGCCTCCGTCTTTACTTGCACTGAATTATAGCTGGAGCCCGCCATGGAAGCTTCGGTGGAGGTGTGAGAGGGCGAG
AGGAGCTTGGACAGGAGATCCTGCTCGCCGTCAGGCAGCTTCGACGGACAGGAATATTCGGCCTCTAGGCTGTAGACGAC
GGCGGCACTGGGAATGTAATGAGGTATTGCTGCGAGAGGAGTGGCGTTGCTGCAGCTGCGGCTATTGCGGAAGAGAGATT
GGTCGACTACGGCGTCGCTGCAGAATTGATCTTTGGAAGCGCTATTGGTATGATCAGTGCAGGAGGAGGAAGGGCTGATG
ACTTCAAGCTCCATAGCTGCAGAGGGCTGCTGCTGCTGCACAAGGGTAGAGGGGAAGACGACACCGCCACCTTCACCGCT
GAGTTCACGCCAGCTCTTCCTGTAGATGGTGCCGTCGTCTTCGACCTGCCAGCCAGCCTCGTTGCAGAGGGCCTTGAGAA
CCTCGTTGTGGTCGGCGTGCTTGGGAAGGCAGTAGTTGCCATGGGCGCGCAGGCCGGCAAAAATTTTGGCGGCGACGGCT
CGCCGTTTTCGCTCCCGCCGCTTGTTATTCTCACGCTCCCGTGCTGAGGGCAGCCGCAGCACCGCCGCTGCACCGCCCGT
CTTGCCAGCATTCGGCCG
>c90569_g1
AGACAAAGCTACCAATCTAACCTGCTGAAAATGGCATTCAAAGACACAGCAGCCTCTCTCTATATTATACACCTTCCTTT
ATTGATCGGTCGACAAAGTATACACGGGTACTTTATTTTCAAAGAAATCACCCACGAGTCTGCGAGAGGCCCTGATTTAT
AGGAACACAAAAGCATGATGCCCTCAAACTACTAAAGACAACTTCACATGGAAAAACAACTACTATTCTCATTATTTATG
TGCAATTCCTCTTCTGTCTGGCCAGCCATAGAACTGCAGCCTCGCTGCCTAATCACCAAGCTTCCTGCTTGGAGCTATTT
TCAGTGACCAACTAGGATGGATCTTTAACAAACTCGACTTTGAGATGACCGTCACCCCTAGGTTGAGATGAGCTACTATT
GACATAATATGTTGCACTTTTTCCAAGATGAAATTCTCCATTCTTTCACCAGCATGCTTGAATAGCGATCTGTTCCCCAA
GCATCTGCAGCATCATTGGACAAAAAGATTCTGATACCTTCCCTCTAGATGAGGATAGGTAAAGGAGGTCACCTTAAATT
CTGAAAAGTGCACATGCTAGCTCTCTACATAGCTATTGATTCAGAGGAGTATGTTATTTGCCCAAAACCTACTAGCCATT
CCTCGATTCCTCTTGGCATGGGTACATCAAACCCTTACAAGAAGTCACCTGGATCAATTAGAGGCATGATGTTTCTTTCT
TCGCCCCTTCAAATCTTCATTTGATTGCAGTAAGCATGAACAAGAGCAGGCTACCCCTCTGGATGACAGTTCCTTCCTAT
TGATTGAGCTCTCTCTTTAATTCAAGTGAAATTGGTATTTTGAAACCAAGACCAGGCTACCTCCGCTTGCTTTTTATCAT
GCTTCAAAAAAGCAAAATAGACGTGAAAAACTGTAGGAACCCATCGGGCAAAAACATTCCTTAGAGAAATAACTCTTCCT
TTGAGGTAGAAAAGGACACTTTGAAGTAGTGATATTCAAGCCACGGGTGAACTCAAAATTTTAGTTGCATCCTTGATATT
GAGTTTTATCTTGCCATCGTACTCCTTTCGTGACAAAACTTCTGGGGCAATGTATGCAGGTGTCCCCACGGTGGATTTGG
GTTGAGAGTGCAACAGCAACGACTTGGAGTAACCAAAGTCGCAAATTTTTAGACGGGGTGAAGGACTTTCATCAAGTAGT
GTATTCTCAAGCTTCAAATCACGATGACAAATTTGCATATCGTGGCAGTAGCTTACACCTGAAATAAGCTGTTGAAAGTA
GAACCTTGCCTCATCTTCACTAAAACGTCCTGCGTTGCAAATACGATCGAATAACTCTCCGCCTGCTGCATACTCCATCA
AAATTGCTAAGTGTGTTGGTGTGAGACATACCTCCTTAAATCGAATAATATTTGGATGGCATAAGGATCGATGGTTCATG
ATCTCCCTCTTTACATTCTCATCAATCATAAGGAGGATCTCCCAGCTACACGGACCGCCCGATGGTGGCGATGGATGGGG
GGTGGATGGGTAATTCGTCCGACGAGTATACGAACTTTGGCATTGGCTAAACGATATTTCTATTGGCCAAGAATGCGCTC
TTACATAGTGTTGAGGATCAATGTCTCTCATCGTGGAACTCTCACCGCAGAAGCGCGCTTAACTGGCAGGTTTCCCAAGC
TAGCCTAGCCTATCCAGCCCTCGAAATCTTAAGGTGTAGGGAATGGCCCTGCACGGGCCATTCCCTACATTAATGGGCGA
CCCCATTTGGCGACCGGCGGGGAGCCGGGA
>c102935_g1
GGAGAGTTTGTCAGGAAGAATGCCAACATTACACACATGGACGTTGGCGTCGTTGAGCAAAAGCTCACAGAGAATAAGAC
ATCGGGGCCCTACGATGTCCTCCTTTGGCCTGACAAGCATCCCTCTTTTCCACAGCTGCCCTGAAATGCCTTCGCTTATA
TGGTGCCTCACTTGACACTGCCTCTCCATCGCCAGCTTTCAGCCTCCGTCTTCTTTATCTCAGCTGAAGAGACTTTCATC
ACCGCCTCCTTTGAAGACGAGATCATTAGCACAATGCAGGAAACCAATGGGCAGAGCTGCGCGTTGCTAGAAGAGCGCGA
TTACATCGGCCTCTCCCAGGCTGCATCTGCCATAGAGATGAAAAGCATGAAAGGTTCAGACTCTCTTCTCCAGGACACAG
ATCTGCGGTTAGGGCTGGGGTTAGGGTTAGCCCTCGGTTCTAGCTGCAAAGAAGCTTCAGTGAAGCATGCTGGAAAGGAA
GCTTCGTCAGAGATGTCAGAACTGCCTGCTTCAAATGAGAAGAATCGGTTGAAGCGAGGATTCTCTGAGGTAGCAGTGAG
CTCCTCTTTGCATCTGGGCTCCCAGCCAATATCAGATATCTCTACTCAAGATCCTGCTACAGACGACTGTCCCCCTTCCA
AGGATCAAATTGTTGGTTGGCCGCCAGTTCGCTTGTATAGAAAGCAAACACTATCCAGGCCCATAGAGATGTTTGTGAAG
GTGAACATGGATGGAATAACTGTTGGACGCAAATTGGACCTTAATGCATATACATCATACAAGGGTCTTCTGCTAGCACT
GGAGGAAATGTTTAGACCATCACAGAGTGGCAGGGAAAGTGACGTAAAGCATTTCTTGCTATCAAGTGAACCAGATTACG
TCCTGACGTATGAGGACAAAGAAGGTGATTGGATGCTGGTGGGAGATGTGCCTTGGAGCATGTTTACATCCACAGTCAGA
AGGTTGCGAATCACCCGGGGATCAGAAGCCAATGGAAATGGTATGTCACATTAACCAAGTTGGCTAGGGCCGTTATAGGC
TATGTTAAGTTAGATCTGCAAATAAAGCAACAAATCATTCAGTAACAACGTTTGGTGATATTTTTGCAGTGTCAAGAGCG
TCACATACACCAAGGGCCAACTTTCGAGTATGAGACATTGTTTGTCCCTCTTTTACACTCCTGAAGGCTTCTTCTGATGA
TCTGATGAAGTGAATGCTGGAGATTGTGGCCATGCGAATGAAATTTCAAAAATAGAAATATGCAGCAGCCAGCTTGTCTT
AGAGTTCCCCTCTTGACACTCTGAGAGGTGGGAGTAGTGGTCTCTCAATGTAAATTTCATTATATATAGGCTTGTGATGG
ATTGGTGCAAAGTGCACTGGAGGGTACAGCAGAAAATTGTGTTGCGATCTGGGCACAGCAAGTGGGATGGTCATATACAC
ATTTATTATTTCAATTCGTCAAAAATTGTAGGACAGATGGCTTAATAAGCAAGCATCTTGCCAGAGTCTTTTCTATATGT
TCATGCTAAACAGAGCATGCTCCGCAGCAATTTTTTCTGGAGCAATTCCTGGATGCCCCAGCCATGGCTCTCTATAAGTT
AGGGCCTAGAAAACTCGAAGTCTTGAAAATCCCTTGTGCTGAGCTGTGATTGACCAGAACAAATGTATATGCACTGCAGA
GATTCTCTCATCTCCATGTGATTTATGGAGTTTTTTAGGCCTGTGTGAAGTCCACAAAAAATGTAATACCTAGTTATAAG
GTAGTTTGTAATACTAAGGCGCAATTTTGGCATTAAAAAA
>c90812_g1
CGTCTCTCCTCTTTAAGATTAACTGCCAGAGTGTTGCCAAATTGAATTTCCTAGTACCTGAAGGGTGAATAGGATCACAA
GTTAAAACACCAAGCAACATTAAAATCTATGAGTTCTTTAAAGCCCAACTCCACTCCTGAAAACTAAGCCTGTTACCAAT
GTTGTGGTGAAAACCCAGGATCCATGCAGTATGTCGTGAAAATTTAAGTCCAAATGTCTGCATCATAGTCCCCCTAAAGT
CTGCACAGGGGCACATTAGCCTGTCACCTACACTAACACCCACCTCAAGTTGTAAGAGCAGCCCTTGACTGAACGCTGAA
TTGAAGAAGAAACTTGAAAGTACCTTCACCCCACCATCCAAGAATTCAAAATAACTGAGAATGGAGCTCTTAACACCTTG
AGTTTCTCAAGGTGTAGCAGGGGCTCCTAACTGGTCCGGATTTGGACAGCAACAAGAAAACAACCCATGTACCAGCATCC
CAAAACTGGAATCATAAAACACCACCTCCAAATTCAGATGCTAAGCTACCACTGACACAGTGCAACCTCACCATGGAAAA
AATGTCCCATCTCACACTCTCAGCAAACGAACGTTTGTATTCGAAAATTGCCCAGCAGCCCACTTTCTTGAGCCCCCCAG
GGTTCCTTAACTTTACTCTTACAAATCCTAATTAAACTCTTCACAATGTCCCCTTCATGCCTCACATTCTGCATAACCTT
TACGTGACCACCTTGCTGCTTATCAGAGCTCTTGAAATTACATAGCATTCTATCAGAACCCTATTCCTCCCCAAAAAGAT
GGACAGCACATCTCTTAAAAATAGGAAGGAAAGGATGGCTCTGCTTGAACGAGTTCAATGCTAACATAAATGAACAAATG
GAGGGGCATCACCTCGTTTTCCTGCCACCGTTCGATACACGTAAAGTTTATCCACTAGAGAAGACTTGGCATTGTCTTCA
TGCATGATAACTTCCACATTCAGAGATGGCATGCTCTTGGCAAGCTTTGTGGCACCCTGAACAGTTACCTGGCATGAAGA
CATCCATAATGACCGCATAGATTCATATTTTGATAGATTGGAAAGAATCGCCCCATCCCCAAATGGGCAGTCTCGAATCT
CCAATTTGCGAAGCCTTGAGCAACCCTCCATAATCTTCTGCATACCTAGATTACTTCCTCCGGAAAATGCCAAGGATAGC
ATCTCCACTTGCTTTCCATACATGCCAATATAGCCGAAGGCCTTGTCCGTGAGCAAGCCTGAAAGTGAGAAACGCGTGAG
ATTGGTACAGCACTTTGCAATGGCTCCAAAACCCTCATCAAGTGGCTCTTTAGTAATATGGTCTGGCATGTTTGGATCTA
AGATACATAGCCGAAAGCATGTCAGTTGGGGTGATGTCTTGGCTACAAACTCAAGCCCAACATTCGTCATTCTTCCGCAG
AAGTACAAGATGGACTGGAGTTTCTGACATCCAGCAGAGATGGCAACAAGTCCCTCTTCTGATGCAGAGGACTGAAGCAG
TCCTTCATCGTCTGTGCTTGGAAATACTCTTAGCTCCTCGAGACCCTTACAGCTCAAAGCAACTGCCTCAAGCCCAGAAT
CTCCTACAGATGCAAGTACCCAAAGCCGTTGCAAATTATGACAATAACTGACGAGCGTAATCATCTCAACGCTTCGCATT
GAACTTGCATAGCTCAGGTTGAGCGAAGTCAGGTTCTTACAAACAGAAAACAGAGATGGCAAGCAAACAGAGGCCACTCC
CCAAAATCCGGATAAACTTCTCAATCTTTTACAGTATGAAAGAGCCTTCTCAAACCTCCTGCAACAGAAAGCCTCCCTGG
CAAAAAAAGAACCTGTACCGAGATCCACAAGCTGTGGTGCTTTGCATAGGAGCCGCACCACCTGCTCGAAGGACACAGCA
TCATTAAGCATGAGGCTTCTAAGGGAGGAGCACCTAGAGATTAGTTTCTCCAAGGAAGGAAAATCAACTTCACTCGATGT
ACACCCAAAATTTAGAGAAACTAGCGATGTATAGGAATCAGGAAAACTGCTCAGCCATTCTCCTCCAGTTTCATCAACTT
CACACTCTTGCAGCTCTAGGACTTGTAAGTACCTGCAATTAGCTGCAATGGGTGCCAAACCACCTGTTGAGAAGCCCTCA
CAACTTGTAAGCACCAGCGTTCGAAAGCATGGAAAAGAGCGTGCAAGGAGCGCAAGACAGCTGTCAGAAATGACCATTCG
TTTGAGCCTGAGTTCCTCAAACCAAGGGTATGCAAGGACCAGACCTGAAACCCAAGGATCTGCGAAGCCGCCCCAGTTAG
GGGGCACCAGCCCAAAGTCAGAGAACCTGGGCTTGCCTTTCAGAATGAGGGATTTGAGGTTCTTGAACCTGTGGGTGACT
GCATTGGGGCAGATTGCATAGCAATTACCTACGAAGACACATTCACGTGTAAGAGCTTCTGCACGGTACCACCATTTGCA
CACAAGAGAGACTGCATTTCGATCCTTGTGCGATGTCACAAATGTGAGCACATGCTCCAGTACTTCCTCTGGAAAAGAAA
CAACTTCCTTTTTCATATGCATGGGAGAGGACCACACTTTGACAAAGATTAGAGGTAAGACCAAAGTCTCACAGCTATTG
AAGAACTTCAGCCCACACAATGGCACATCAAAACTACTCTTCTTGAGCTTTCACTGGTGCAATCTGTTTGAAAAGGTGAT
CTGCTGCGCTCACACTACAAAGAGCAGGGCCCCTGACGTGATCCCTTTTTTACAACTGATCAGATCCAGCCTCAAAGCAT
CTTGATATAATCACGCAAACGCATGGACCAGAGAAGACAATTACCGGAGCTTGTAAACCAAATTTTTCAGCACCAGAAGT
GCTTGTGCATGCTTACAAGGGGAAAGCACCAAAATTTCCTGTACCCCAAACATGCAACTCTTGTGATGGAGACATGAGAG
GCATAAGCGCGGCGCTTTGAACCATCTGAAACTGAGATGAGGTCAAAGAAAGGGGCAGAAAACAACGTCTACTTGCTGTA
GAGAAGCTTGCAATTTGAGCAATGTCCTGTTATAAGGATATGGATAAGAGAGCCCTGTTCACCAAGCAGTTACTGCGGGT
AGAGAGGGAGAAGGGAACTCGGAAGGCTGAACCCAGTCGAGATCTGCAAAGAAGCCAAAGGGAAGTTTAACTAGCTCTGC
CACGCCAAAAAATCCCTAGAGGGCGCTGAGCAAAACGACAGGCACAGTACCCTCCTTCCTTCTCCCTTCTCCTACCGTCG
AGGCTACCGAAGTCTCCAGGCGCAACGTGGCCTTCCTGACAAACAGTGAAAGAAGTCTCCTTCCCTGTTTTGCTGTAGCT
CCGCTCTGTTTTGTTTGTATACTAACAGGGGAAGAGAGAGTGTGTCTGTATGTGTGTTGTGGGAGTGTGTGTCCACTGTA
TGAAAGGAAGCCCAGAGTCGTCACATCACATGACAGCACGCGTCACGAGGAATGACACGGACATCTCACCATTGATGTGT
CGTTCCGTCTATACAGAGAGCGACACTGCAGAGAATAATGGCGGTGGGAAGGTTTCGAGATCGACATGTGACCTCCGACT
TCGACAGCGCGGGCTGTGAAGATGACCTGCTATTGCTAGACCTTAGCATGGTAAACCATGGTGAAACTGCAGCGGAAAAG
AAGGGGGGATTCGGGGAGGCCCG
>c100651_g1
GGGAAGTGAAAGGTGAATTGCAATCCGCTTTATAAGCACAGAATGCCAGTCGTAGCATCTTTGTCTAGTCTCCCTTTGAT
TAAGAAAAGCTTCTGTCAGCTATGGCGACGGTAAGCATCTGCAGCGCTCATCGACACAACCTAAGCATCTCTTATTCTCG
GCAATGGCGCGCCACTGCCTCGCTAGTGGCTAAGTTTTGATCCTTTCCTTTAACAACAGAAACGCCAGAGCAAGCCATGG
CGAGCTTAAGCCTTTGTGTTGTATGCAAAGCTTCTGCTCCTGGCTAGTTAGAAAATACTTTGTGTATTCATCACAGCATA
GCATTTGCGTACTATCGTAGCTTGAACAGCGATGGCCACCTTAACATAGCCTTGGGGGAGTCACGATCGCCTCTCATTTG
CTTTGATCTCTGTGTTTTTTTCGCGGACAGATGAGTAGCGTTACGGATGCAGACACATCTGAGTACATCGCACGCCATCA
CGTTCATGAATGTGCAGAGAATCAAGCCACGTCTGTGCTGACCAAACGCATTCGCGCTCCGGTCGAAACGGTCTGGTCAT
TTGTTCGCCGTTTTGATAATCCGCAGTGCTACAAAACATTCATTAAGAGCTGCACCATGACTGGGGAGTTGAAGGTGGGA
AGTGTGCGGGAAGTCTGTGTGGTGTCTGGTCTCCCGGCAACAACAAGCACAGAGGTTTTGGAGAAGTTTGATGAGGAAAA
TCACATGCTTGGCTACAGAGTTCTTGGAGGTGAACATCGTCTGCAGAATTACAGTTCTGTAACCACACTTCATACAGATG
TTATGGATGGCAAGCCAGCAACTCTGATTATTGAATCATACACGGTGGATGTGCCAGAGGGAAACACTGCAGCAGATACC
AAGTTTTATGTTGAAACCCTCATTAAATGCAACTTGAAGTCTCTCTCAGATTCTTGTGAGCGCCTTGCTTCCTAAAGCTT
GAATAAATGCTGTGAAAGGATAGCTTCACAAAACAAAAACTATATTGACATTACTTCCATCTCTGCCTACATTTCTACTA
TCGTGGCTCAGTCAACTGTACTTCTAGACATCCATAGCAACCTGTGGTTGAGGTTTTTTGGGGTGCAGTTAGAAATTGCC
ATTGGGAGGAAAGAAACTTGTGACTTTTGTCCATATCGGATAAGATGCTGAGATGCAGGGGTTTTCTTAATAAGTCACAC
TTTGGCAAGGCAAAACATATTTGTGGCTTTGTGGATGCTTTTGACGCCGATTATTGTGACCTGTGTGGCTTTCTGTCATG
TTCATATAAGCAGTTCTTGTCCTTGCTGTAATGTCATTTCAGTGATCCTTCTTGCAAAGGCTTTCGACTGGTTACATAAA
ATTTATGTCAAACCGTCACTAGTGAAGGTAAGTGTGTTGTGGGGCCTGGCTGATGAATGTATACAGGCCAGTTACCCAGA
TGGTCAAATACCAAACTATTATGCCAAATTATGGTCTTTTTGTTTGGCTTCGAATATCATTATCATGCTTGTATTTGAAT
GCCTTTCTCAATGTACTCATAAACATATTGACCTCTTGGCAAGAGATGAACAGCTATCAATACATGTAATTCTCACCAAA
AGCACTGTAAGGGGAAAAGAAAAGATAAGGTGGATGGTTTGTGGTCCTAAA
>c103048_g1
CGCATGTTCGCAAATCATTGACGTAACGCAGGAGCAGAAGCTCACTTCAATCGCACCTCTTTTCATTTGGGCTGTTAGTT
ACGCAGCTTAATCCATTTGGCTTCCTCTTGATTTCATAAGCTCGCAGATCATCAAAGACAAGTTAATTAGCCAGGTCTTA
TAGGTCCGTTCGTGTGTTCCATAGCAGTAGCCATTGATGTTTTCCACAATGATTACCCCGCCTCGCACTCCCAACATCAA
GAATCCATGGGATGATGACCAAGCTTTTCTGGAGGCTTTCATGGTAGGCACAGAGAAGGACAACTCTTTGTGGCTTGATC
CAAACCAATTTGGCTCAAGTGCATGCCACCTTGCAGACACAAATGAAGAGAGCGGTGGCCTGCAACAAAGACTTCAGGCA
GTTGCGGAGTCTGGTATTCCGTCTCCTTGGACTTACGCCATTTTTTGGCAGCTTGCATACTCTGAAAATAGTGATCAGGT
CCTTGTCTGGGGGGATGGATATTACAACCAGAGCTTGGATGCAAATAGCCCGAAGAAGCAATCTGGTCCTGTGAGTGAAG
CTGACCAACAGCTGAGAAGGAGGATCCTCAAAGAGCTTCACTCTCTAGTAGGCAGTGAGGATACGGGTATGTGCGGACTC
GATGGTAGTCCTTTTGATGCAGATGTAACAGATACTGAATGGTTTTACCTTGTGTCCATGATGAGTTCATTCCCTATTGG
AGTTGGGACACCAGGGGTTGCGTATGCAACCTCACAGTATGCATGGTTGACAGGGCCAAAGCATATGCAGTGTGGTTCTT
GCCCAAGAGCTGAGCTTGCACAAAGGTTCAGCATACACACGCTACTTTGCATTCCTACTCCAAATGGTGTTCTAGAGCTT
GGATCTACAGGGATGGTTCAGGAAAACCTCACTTCCTTGCAACAAGTGAAAAGAGTGTTCCAAGAATGCTTGTGGGATGG
AACCTTACTGTCTTGGTCCAATACTATGTTTGGCGGGTTTCCTTCTTCAATGACGCTTGCCAGCCTGCCTTCTTCACCGG
GACTGTTTTCAAGCGGACTCATGCAGCCGTGCACAATAGATCATCTCAACTTACCATCCAATTTTCCATCACAGATGAGT
GCTGGAAAGCATGATGGGTATTTGTCTACCATGATGTCACAAACTGGGGTCTCTCATATTGAGAGCTCTCAATGCGAAGT
ACCAAAGCGAATGGGTGAGCCGCACCATAGCCTCACTAAAGCACTTTACTCACTAGCGCAGTCCACAGAACCCCAATTCC
AGCAAGATGCTCGGGTCGGATATTCCTTGATGTGTGGTCCTAAACATGATAATGTTTCTCACCCTTCTGCAATTTTCTCA
GAAACAAGCAATGTGACTCGAGACGATGTTTCAAATGCAAATTCATGGTCCACAAAAGGCAATGCCTGTGTCAATGTAAA
AATTGAGAACTTTGGTGGAGAGGTTTGTGGTGAAGACATAGAGCAGAGTGAGATTGCTGATGAGATAAAGCCAAGAAAGA
GGGGGAGAAAGCCAGCAAACGGGAGACTGGAGCCTTTGAATCATGTCGAGGCAGAGCGTATGAGGCGAGAGAGGCTCAAC
CAACGGTATTATGGACTAAGAGCTGTGGTACCGAATGTGTCGAAAATGGACAAAGCATCCTTACTGGCAGATGCTGTCAC
TTACATTGAAGATCTGAAGACCAAGGTGAGGGACCTGGGACTTGAGAGAGAGGGTCTGCTTGCTCAGATAGAAGCAAGCA
AGAGCAATACTAGGGCCACAGGTCGATTTGGGCAGCTCAATGCGCTGGAAAAGTTCTCGTTTCCTAGTGGGCAGTATGCT
AGAGCAGGAGATGGGAAGCTGTCTTGCAAAAATGACCTTGGAGAGCAAGTAAGTGGAGGAAAGGCAGGCAGAGATGATTG
TCTCACATGCAAATTGATAGTCAAGGTGAAGTTTTTGGCTAACAAGGAAGGCCTTGTAGAGGTACTTGGCCCCTTAGCAT
GCCATCTTGTGGCTAAGGTCATGATGAAGTTACAAGAACTTCAACTTCATGTTTGTCATGCAAACGTGTCCACCACGGGA
GGAATCGTTCGGCTAGTCATACTTGTCCGCAACTTGACCAAAAGAGCTATCCTTCAAGATCAACTGGAAAGTGCAATCTC
TAGGATACAAGTAGGTTGCTCCTGCTCTAGTTTTCTTCAACCTTCGTCTCACTTATGGCCATGAAATTACATGGCCTCAC
TTGATTAGTTCTTTGCTTGAAACAAAGCATTATTGGGATCTCCTATCCCTAATGTTAAATTATGGTGTCTGTGATTAGGC
TCTCACCAAGTAGCCAATACTGTTATGTTTAAATCCATCGACATTTGACATCCGAGTACACGGCATATAAAATCTCACA
>c61008_g1
GGTACATAAGGTAGTCGTTGTAAACATTGGCTAGTCATCCCATTTGGTGTGATACATACATATATGCGAAAAAATGTCCT
CTTCTCAATCAAGTTCTCACCTAATGTGATTACGTGTTCCTAGTTTTACATCAATGGATGATCTCATCATCCACATGTTA
GAGAGAAGTGAACCCTTCTCACCCCGACTACGAGCGAAAATGAGGATTCATCGCTCTTACGTCTAAAGGTGAAACAATAG
GCACTTGCGTCCCCGGTGAGGATGGGACAATCTCAACGCAGTATGCATCTAGTTTGTCTACAAATATGGAGCTAGGAACC
GATATTAAGTTCAAAGCCAAAGCTATAAGGAAGAAAAGAGTGAAAAATATGGCTGAACTAAATAATACAAAGAGCTCCAG
CCTCCATTTGCTCAAGCGGTAGCTAGGAGATCATGAGAGGAGAAGGCAGTCGTAGAAGCGGCGGCGGAGGAGGGGGGCTC
GCTGGAGTGATAGAAGTCGAGAAGGTCGGTCAGGTGGGGCGGCGCGGCGGCGGAGGAGGGGAGGAGCGAGAGGAGGTGCT
CGAAGAAGACGACCTCGCACGGGATGCAGAGCGGGCCCACCTGCTCAAAACCAAACTCCTGCTGGCTGCGCCTCAGTAGC
GCCCGGAAAATGGCGTGGTGCAGCTGCGCTGTCCTCACCACAAACCGCACCCGCTCCTCGCCCACGTACACCGCCACGTG
CCCAGGAGGCACTGGCGCTGCACCGCTGCAGCTGCCCTGCTTCCGGTTCTCCTTGGCGCCCGCCTGCGCCGCTCGGCTTC
TCCACTTTCGCAGCATCTGCCTCAGCCGCACTATCTGCTGCATCTTCATGCTCATCTTTTCCTTCTCCAGGTAAC
>c95350_g1
TCTCTCTCTCTCTCTCTCAACATGCCTGGCCTCCCTGTGCCCCCCTCGCAGTCCGACCTCACCATCGCCGCTTTCCACGA
CCTTACCACCAACGCCGCCCAAGTGCAGGAGTCCCTCCTCCTCTCCATCCTGCAAAACAACTCCTCCTGCGAGTACCTGC
GCCAGTTTGATGTCTCCTCACATTTGCTCAACAATTATGGCCATTCGCAATTCGCAGACATAGCTACCTCATTTAAAAAG
CTTTTGCCCCTCGTCACCCATGCCGATATCAACCCTTACCTTCAGAGAATTGGTAACGGTGAGCGCTCTTCCATCCTCAC
CGGCGCCCCATTGGAGGCTCTCTGCCTAAGCTCTGGAACCACCGAAGCTAAAGAGAAGTATTTGCCATACCACGAGGGTT
TGACCGAAGGCACATTGGAGACTGCGCGGATTGCGGGTGCCTTCAGGGACCGTGCTTACCCAATCCGCAAAGGCGCCAGA
ATTCTAGAGTTTTTATTTTGCGGAAAATTTCGCACCACTCGAGGTGGCGTCAAGCTTGGCACCGCCAGTACGCACATGAT
CAGAAGCGAAGTCTTCAAGCAGCGCCAGTCCAACAACGGCTTCAAGTCCTGCAGCCCCCACGCTGTTGTGCTCGGCTCTG
ACTGTCGCCAGGTCATGTACTGTCACCTGCTCTGTGGCCTGCTGTACAGCTCCTCTGTGGAGGTGCTCAGCGCCCCTTTC
GCCTACACCCTCGTCGAAGCTTTGCGCACGCTAGAGTCTGAATGGGACTCCCTCTGCCACGACCTGCACACTGGCACTCT
CAACTGCAACAAGGTGACAGACGCCACCCTCCGGGCCGCCGTAGGGGATATTCTCGCGCCCAACCCTAGATTGGCCGCTG
AGCTGTTCTCCAAGTGCCGGGCGCTGGCGTGCGATGGGTGGAGAGGCGTGATGGAGACGCTATGGCCCCAATGTAAATAC
GTCCTGTCAATTCTAACGGGCGCCATGGAGGCGTACGTTGACAAGCTGCGAAATTATGCAGGTGAGCGAATAGCGTTGAT
CAGTGCTGACTATGCTGCTACGGAAGGCTGGATTGGGGTGAATGTGGAGCCCAGATCAAGCCCACCAAGCTCTGTCTCTT
TCACTGTACTGCCCAGCCTGGCCTTCTTCGAGTTCATCCCTTTGCGCAGATCCAATATACAGCAGGCGGGCCCCCCGGGC
GACTGCTCAGCAGTCTACGAGGAGGGTGACGCGGTTGGCCTTACGGATGTGAAGGTTGGGCAGGAGTATGAGATTGTCAT
GACAACGCGTTGGGGGCTGTATAGATATCGACTCGGCGACGTTGTGAGAGTCACGGGCTTCTGCAACGCGTGCCCCCGGG
TCTCTTACGTCTGCAGGAAGAATGTGCTGTTGAGCATCAACATAGATAAGAACACGGAAAAGGACCTAAAGGCAGTGGTG
AGCTCAGCCGCAAAGCGGCTAGCGGAAGTGAGCGGGGAGGCCATGCAATTGGTGGACTACACAAGCTACGCAGATAGAAG
AACATCGCCCGGGCATTACGTCATCTTTTGGGAGGTAGATATCTGTAGCAGCAAGAGAAAGACGAGGGGGTGTCCGGACG
AGTATCCGGACGAGTATGGAGCGAACACCCACAGTTTTGTGAGCAAGCAGAAGCTGCTCACGTGGCTGGCTGAGTGCGCC
ACGCTGATGGACCGAGCGTTTGTGGAGCCCGGCTACGTCACCTCTCGCAAAATGAACACCATTGGGGCATTGGAGCTCTG
CCTTGTCGAACGTGGCACCTTTGCAAAGCTTCTAGATCGCTTTATGTCACGAGGTGCTGCCATGACCCAATACAAAACGC
CACGATGTATCGTCTCGCCCGATGCTCTTTCTATTTTACGCGAGAGTGCTTGTACTACCCTCCTCAGTGCAGCCACTTTT
CAATGAAAAGAATTCTCCCTTTTGGATTTGATTTGTTTGTAATATCCCAATAGGAATCAGCTAGAGAGAGAGAGAGAGGT
GTCAATTCCGTGAAAAAAGAGAGAATAGTTTTAGATACTTCTAGGTTCTAACTAGCATGACTTGGAAAACTAATCCGGTA
AGGCGGCTTCAAATCCTTTTCTCTTGTAACTCATCGTAAAAGTTACAGTGTCTAACTACAATTTGG
>c94407_g1
TTTCTTGCCAGTCTTTCCCTTTCATAGGCTCTCTATCCGTGACTCCCTCTTCCCCCAACCCCCCTTTCGAGCTGCTACAC
AATTCCCAATTCTTCCCCCCTTCCGTCTCAGCTTCTATAAGAGCCTCCATATTCTCCTTGCTTCTATATATGAAGAGCTT
CCGCTGTGAGCTGCTGCCCCTCGATGTGTCCGAGGAAGAGTGCACCTGCTTGGAGCCGGTGCTAAGCGACTACCATACGC
ACGAGGTGCTGCAGAATCAGTGCTCCTCCCTGGTGTCTCAGCGCATCCACGCCCCGCTGAGTTTAGTGTGGTCGCTGGTG
CGGCGCTTCGACAATCCGCAGAGATACAAGCACTTTATACGAAGCTGCGAGATGCAGGAAGGGGATGGGAGCAACGTGGG
CAGCATCCGGGAGGTGAGCGTGGTGTCGGGGCTGCCGGCGAGCTGCAGCAGGGAGAGGCTGGAGAGGCTGGACGAGGAGA
AGCATGTGTTGAGCTTTAGCGTGGTGGGGGGCGAGCATCGCCTGCGCAACTACCGCTCCACCACATCGCTGCACGAGCTG
GCGGGGCTGCCATGTGGTGGTGGCCTTGCAGGAGGTGAGCTGGAGGGTCACAGTAGCAGCACTTTGGTGGTGGAGTCGTA
TGTGGTGGACGTGCCCGACGGCAACAGTCGCGACGAAACGCTCACCTTTGTAGATACCGTCGTCAAGTGCAACTTGCAAT
CTCTGGCCACCATTTCTGAGCGACTTGCTCCACCCTGCGCTACTTGCACGGCTACATCAGCGTCCTGACGGCACGCAGAG
CCTCAGCTACTAAAAGTAGTACGGCCCCACATTAATTCATTGCTCCGGGCAGCGCGACAATGCCCTTTATTGGTAATTAC
CTTTGTACTCACCCGTACGCACTGGTCCATTGACCTCTGTGTAAAGACCTAGATAGGATAGTAGAGATGGATCCCTAGGG
CCTGTTGTCGTATTACCGCTCTTTTTCCATTGACGGTGCTGGTCAAACTTGGTTAAATCGTTGCCCTCACGTACCATTAA
GTCGCTGTACTCATATTACTCTTGTTAGTTTGAGTAGATTCTAAAACTAGTCATGCTTTGCTTATCATTTTGCAAATAAT
ACACTTGTGGAAAG
>c107720_g5
CTGCAAGTGACTGGCAACATTTTCCCTTGTCAAGCCTCTTACATCCATAAACTCAAGAATCCTTTTAGGAACGGCATTGA
GAAATTTTTGGTGCAAGTCTACAAACCATCCAAACCGTGGTTTCTTCAACGTAGCAGGATCCCTACGTTTTGGCCGTATC
GCATGCTTCCAAATATCTTTTAGCTCCTCAATCATCACTGGCTTAAGTAGATAATCACATGCACCGTGCTTGATCCCTTT
CATTACTGCACTTGTCTCGCTATTGGAGGACATCATTAACACAGGCAGACCCATTTCCAAACCAATAAGCTCCAGCAACT
TATAGCCATCCATATCAGGCATATGCGCC
>c107265_g1
TTTTGCACATGTTTCCCTCTCGCCCATCCAACCAGGGGTTGGGGGTTCCGTTGATGATACATCTCAGGAGTTTGTACCAG
CTCCACCAAAAAGCCCTGTGCGCCTCTTCACTAAGATTCTCACAGCGTCTGATACAAGCACACATGGGGGATTCTCCGTT
CTACGCAAGCATGCTGAAGATTGCTTGCCCCCTTTGGATATGAACCAGGATCCTCCAACCCAAGATCTAGTTGCCAGGGA
CCTCCATGGCAAGGAATGGGCTTTCAAACACACATATCGTGGCCATCCGCGCAGGCATCTGTTAACAACAGGATGGAGTG
TTTTTGTAAGCCACAAGAGACTTATGGCAGGGGATGCAGTCATCTTTTTGAGGTAATGGATTGTGAGCATTGGCTGTTTT
TACCTTGTCATATAGGTATGTTTTGCATGCCGATGTTTTGTGATGTCATGCGTTGAGGATGGTAGCATGGATAGGTATAG
CACCTTTTGAAAAGCCCTAACTGTTACTGATGCAACATGGGAGTAGATATCAGACTCATACCTAAGGAAGTACGAAAGCA
TGGCGCCTTGATGCTTGGTAGATCCATGGTGGTGGGCCTTATATTGTTTCTAGATGTAAGCTGCTGTAGTTATCCTTCCA
CCAACTCTGCCTTTTCTGGTTAGTAAAGGTGAATAGGGAATTTTATGTTTCCTGTGTATATCAATGCTACAAAGGTAACA
GTTAATAAGTTGCACCATTGAATTTTTGTCCATCTTTATCAGGATTTTTAGCACGTCTTTGCCCCTGGGCCTTTCTATAA
GGCACATGGTCTCCACCATTTATAAAAAAGGACCTTAGTGGTAGGCTCAACCAGCTTTGTCTGAGCTTTGTCTCTTTGTA
CAAAGACTACTTTAATTGTGGTGGTTTTGATATGTTTGTTGTAGCAAATAGTTAGTACTGAGTAAGCGGAGGTCTCTCTT
CATTTTAAAAAGTACATAATCATGTGATGGGGGAGCCCAATTTCCTGTGCTTTTCATTGGCTGTGTGGTAATCTGCCTCT
AAACGTGGCCACTGTCTGGCTGCCAAGAGTGCAGTCTGGGGTGCTATCTCCTAGACCATTGTCATTTTAACTGGTACATG
TGAAATGTCAGCATTTTCATGAATTCCTTTTCTCTTTGACATACATCTTGTCAAATTTTTATTCAAAGTAGTTAAGAGCA
TTGGTATGGCTCAGCATAATTTTAGATCAAAAATTGGTCTTGTAACTAGGCAATATTCGAATGGCTTCATTTCTTATTTA
TCTCCATTGGTTTGTACGTTTTGGCTACATGCTTCTTTTGTGACTGGTCTGGCTTATGCTTTTGGGGCGAGTCAAGAATG
GTTGAAAAAACTGTTTTTTTATGCAAAAGAAAAGGTTTTGTTTTATAAAGGATTTTGAAAACCTTACTAAAAAAAGCAGT
TATGATCAATCATTTTGGGTGTGTTTTTAATCAGAGGAGAGAATGGACAGCTTAGGGTGGGGATTAGGCGGGCGAAAAGG
CAGCCAGCAGTCCAACAGGCAGTTATGTCAAACATCAGCATGCACATGGGTGTGGTAGCAACGGCACGGCATGCGGTTGC
GGCACGTACCATGTTCTCAGTCTTCTACAAGCCTAGGCAAGTCTAGGGTTGTGTGTTGTTTTTTGTCTGTAACTTCTTAC
TCTCCTTGACTTGCTTTTCGTAAAATTGCTTGCAAAACTCTCTATTTCCCTTCTCTCTTGGTGCAACTAGCTGTGCTACC
CAATCCCTCCAATTTCTTGGTTCCTTGAGTGATGAAAGTGATGTGTGCAGGGTGAGCTTCTCTGCCTTTTTGGTGCCTGT
GGATAAGTTTGCAAAAACCATGTCGATGATGCTATCCGTTGGAATGCGATTCAAAATGCGATTTGAAACAGAGGATGCAT
CCGACAGAAGGTCTCCTCACTTTCTAGGGTTATCTATGCACACACATGTATTTGTTAGATCTTTTTACTTACACCTTAAT
CTTGGTGTATATACGTATGCTGTGGATGCACATTCTAGGTGCACAATGATTTTTAGTCTTTGATAAAATTGACCTTATAT
TTTGCAGTGTCTTACGCTTTGGTGTGTTTCATTCACATGCTATGTTAATTGCGTTCAGTATTCTGCCAGAAAAAGGTCGT
CTTTCCAATAATAATCTTGAATGAATCGCTGTTTTAAATTGCGTCTGTGAAGCTACGCGGGTACCATAACTGGAATAGAG
GACTTGGACGCATCAAACTTTCCAGACTCTAAATGGCGCTCTTTGAAGGTTAATTGGGATGAACTGGTCAATAGCGAAAG
GCCAGAAAGGGTCTCTCCTTGGGAGATTGAGCTTACTGTTGCTTCTTCTGCAATAAACCCACCAGCTCCTCTACGCACGA
AGCGAGTCCGTCCATCTCCTATCAATACCTCAGCAGTGACAGATTTTTCAGCTCTTGGTTCTGGCATGGGCTCTTTAGAT
TGTACATTCTCTTCCAGACCTCCGAGGGGCTTGCAAGGTCAAGATTCCCGGAATATGGGAATCAGCTCTTTGTGGAGGAG
TTCCCCACATGGTCTATCCAGCATGCAAGAAGCCCATTATCCTCCTCATCAGGCAAGCATTTCACAGCAACTTGGGAGCG
TGCAATCTCTACCTCTGCCAAGCCCGAGGTCATCTTTTTACTCACCGTTCTTGTCCAGATTGGACTCTGACTTTAAGTTC
CCAAGGTCATCACCTAGTGTGCATGGAGCAAGCAGCCATCATGGTCTCCTTCAAGGGTCTGCATGGCCTCCCTCACATTC
GATTGAGGGTAGTTCCACCAATTGGCTTATGTCGTTAGGTCCACAGCATAGCACGTCAAGCACACAATTACAAGAAGAGA
AATCACTTGTTACAGGCAATGTACCCGTGCCTCCTGCTCTACAACATCATCATGCTGTATCATATTCAAACTTCTCGCCA
TTTCCATTGTGGGAGACTCACAAGCAGGAGGTAGCTGCACCCCCAACTCCTGTGGTTGCAGAGAGTGGTTGCAAACTGTT
TGGGATCTCATTGACAGACATACCTGCTAGCGCAAAGGCAAACAAGCCCAAGGATCTTTTGGCCCTTGATGGTGATGATG
CAACTAAGGGTGATGTCGTGCATCATGAACCGAATATTCAAGGTGTAAATGAGACAGATGCGCTGAAGCATATTAAGTCT
GATGCCTCTTCTGAGCAGGAAAGAGCTGACCATAATGCATCGGACAATCGAACTACAAGAAGTCGTATTAAGGTCATTAA
GAAGGGAAGCATGATTGGCCGTGGGATAGATCTATCAAGATTTGATAGTTATGATTGTCTTCTAAAAGAGCTAGAGGTCA
TGTTTAATATGGAGGGTGAGCTTACAGATCCCACCAAGGGATGGCATGTGGCATATCATGATGGTGAAGGCGATACTATG
AAAGTTGGGGATGACCCATGGCAGGAGTTTTGCCGCATGGTGAAGAAATTGTACATCCTCAGCCCGGAGGAAGTTGAACA
GGGCGGGAATCATACGCTAATGCTTAAGGAAGTTCTGCAACGACAAGTTGTAGGATGATGGTTTTGGCTCAGATATGCGG
GAGGAGGCAGGGCAGGCGGATTGAACATGTCATGCTGAATCCTGCAATTGTTTTTAAAGCTCTGTTTCACACGAACAGTA
CTCATGCCTCCCCTTATTTTTGAAGAGCTGCCTTAATCATCGAGGTTTTTACAAGCTCAGAGCTTCACCCTCCTGGCCAT
TTGATTCTGGTAGCTCATTATTGTTGCTTACTTACGCACCCCTCACACCTTCTACTCTGCAAATGTACATCCACGTGCTC
GAACCACCTTCAAAGGCCGAAACAGAAATCACTGGAAACAGAGATCAGAACGGACTCCCTCAGTGGCCCTGCTCCCCTTC
GCTGACAAGTGGCCGGAAGACTGGACACTTTTTTGGAGCTCTCTCTATCTCGTGCAACACGCAACCCTTCTGCTCTCCTC
TCTCTTCTGCCTCAAAACACACACACACACATACACACACTAGTGTCCAAGAGGCCAAAAGTGGAGATGGGCTAAATCTG
TTGAGCAAGAGCTTCATGTTTACTCAAATTGATAGGTGACCAGGAGTTGAAATTGATAGCCAGAAGGTAGACGCAAGCCT
ATCCTCTCACATGTATTATATTCAGTCTTGATGCAACAATCCTGTAAAATGTACCCTTAATTCTTTATGAACTGTTGGC
>c107213_g1
AGAGAGAGAGAGAGAGAGAGTACTTGGGTGCTCTGGAAACCTTCATATCCAAGGCCGCCTCTCTTGAAAATGCGACTGTG
CAAGGGTAAGGCAAAGGGCCAGGGGGGGGGAGAGGGGGGGGGCAGGGGGGGAGCTTCTGACCAACTTTGGAATGCATGTA
GCAACAACCTCCAAAGAAACAAAATTGCAGCAGCTGCAAGAAATAATAGGAGCAGACTGACCATACAAGCCTCAATTTCC
CCCCAACCAACAAAAACACCTTGCGCTTGATTTCAGCACATCTTCCACCTCAAATGGAACCATGCCCCTCATATTGGACC
ACACATGCATGCTAAAGTGCTATAACAAAGGGAGGAATATCACTCCTGCAACCAACAATAGAGCGATACACATACACACT
CTCAACTTGATCCTCGCCCCCTTCTTTACCCTCTTTCTTAATAACCTCAACAACCAATCGCCCTCGCTTTACGGCTGCCA
GGGACATGCAACCTTGCATAGTAACACGGCAACCAGACATCCAGAGAGACCTCATAGACTCGTAACGGTCAATTCCAGCA
AGAAGAGCCTCGTCTCCATACGGACTGTCCCTGATCTCAAGCTTCAACAAGTTTGTACAACCGCGTAGTACACATTGCAT
TCCTAAGTTACTTCCTCCAGCAAAGGCAATCGATAGCCTTTGCAGCTTTTTTCCAAAGTCTCCAATGTACTCAAATACTT
TGTCTGTCAACATTCCCGACAGAGACAAACGACGAAGGCTTTTGCAGTTTCTAACGATTGCTCCAAAACCCTCATCCATA
GGCTGATTGGTTGTTGGGTCTAGCATTAAAGGATCTATAATTGCTAGCCGAAAGGTTTCTAACAGTGGGCAACTTCTTGC
CATAGTAACAACAGCGTCATTTGTGATCCTTCTACAAAAGTACAGGATCGATGTGAGATGAGGGCAGCCCTCTGAAATTG
CCACTAACCCGTCCTCAGACACACCATGTCCATCTCCGTCACTTGGATAAACACGAATATGTTTCAAACCCTTACATGAT
GAGGCAGCAGCCCTCAGTCCCTTATCCTCAACCGAATCCAAGATCCATAAGCGTTGAAGATTTTGGCATTGAAATATAAG
TTCGATAAACTCTGTGTCACCCACAGAGGTGTAGCTCAGATCCAAACAGATCAGGTTTTTGCATACAGGGTAGATAACAG
GTAGAAGTCCTTTCCCAACTTCCCAGAAGCCAGAGACTGACATCAACTCCCTGCAAGTGCTGAAAGAGCTTTGAAGCCTT
AAAAAACTGTCTGCCGAAAGCTCTTCAGAGAATGAGCCTGTACCCAGCTCCCTCAGTTGGGGCGCTTTACACAGCAAACT
CTGCAACTGAGTCAATGTTACAGACCTATTCAGTTTGAGAGATTCTAGCGATAAACACCTGCTCACGAGTCCTTCCAAAA
CCTCAAAACGTAATTCACCATGGATGTTCCCAAGGTTGAGTGACACGAGAGATGTGCACATCTCGGGGAATTGATCCAAC
CAGTATCCCGACAAACTTTCCAGCTTATTCTCGGTCAAATCTAGACATTCCAAAAAGTTGCAGTGTCTTGCGATTGATGC
AAGGCCATCTGAGCTAAAACCATCACAAGTAATGAGAGTCAATTTCTTGAAATGAAGAAGATTTGTGGCAATCTTCTGCA
AACTGTCATCACATACAGTCATTCGTTTGAATTTGAGTTCCTCTAACTGTGGGTATGCTTCACAAAAGGCCTCAACCCAA
GGGAGAGCATAGGCTCCCCAATCACTAGGCAGAAGATCAAAGTCCGAAAATCTCGGTCTGCCTTTCAATGTGACAGACAT
TGCATTTCGAAACCTACCAGTGAGCCTTTCTGGGGAAACAGAGTAGCAGTTGCCTATAAAGATGTGACGCCTGCTTTCTG
CTTCCATCTTGCTCCAAGACTTGCACACCAAAGAGACATTGTTTCTGTCTTTATCAGATGTAACAAACTTAAGAACGTGC
TCAAGTATATCTGGAAAGAGAGCCAGTAAATCTTCCCGACTTCTCATGATTAGCACCCTATTATGCACTGCCTCATCAAT
GCTGCACAGACACCTCTGATCTCAGTGCTATGTGTACAGTGAAGAGACTCACCCTGCTGCACAGCCACAGCTGGAACTAC
GTGCAATTGAATGACAATAAGCAATAAAGTGCGCTTTTTCAAACAACATACAACCCTGAATTAAGACTCTGATGCATGTA
CTGAAATTGCTGTCAAGATATCTCCTTCCTGAATGGCATAGGGAAACCTTGAGTTCATAGGCTGCATTTCCATGATAGAG
AATGCCATCATTGATTCTGCCTTTCAGAACGCAGCTTTTCCAAAATAGGTGGCCGGAAAACATTCACAATAGGAGCCAAT
CCAGTAAAGAACACGTGCCATTACCGAATTTGAGGGAGAGGGGTCTCTCAGAAGGGCTTAGAAGTAGAGGGCCCACCTTG
AAAGCAAGCAATCAGAGCCTCAAATGATCTACATCTCTGAAAATTTCATTTTCTAAGAGGTGGTGAAGGAGAAAGCCGTT
TTTCTCAAAACTGCTCAGAGAAGTCCCCTAATAGGTGAGGAGTTCTTGTATGGCATCCCAAGGTACAGATAAGGGGAACG
AACTCAGTGGGCACTCCCGTCCATAGCTAGACTCTTATAAGGAGGAATAGGACTGGTATGAAAAGAAGACGGCTTGAATA
GATTCGGGAATTTGCACCATCCAAGCTTCACCTTGACCTTCTTCTCTCGGTTTAGTAATTAGAAAATCGACCTACTTCTC
TGTGCACAAGAAATGTGCCTTCATCCGGCCCCTTCTGCCCCCCAGGCACTCATGTTCACGATGCAGCAGCACAATTGGTC
TGAAGATCCTTCATGTATAATAGGCTTTGGCAACACAGGAAGCAGCCACGTTGCTTACAGCTCCGCTCTGATACACGCAT
TTCCTGGTCTCAACAGTTAATGCACCTCTGCAAAGCTCTGCAAAGAGCCTCTCCATCGCCATTAAAGCTTCAACCTGGAA
CCCTAATGCGGTCACTATTGATGACAGCTAAGGCGGGAAGGCATCTCTCTTTGTCTCTCCCTCTCTCTCTCTCTACAAGA
CACACACAGTGTCACACACATACGCGCAAGCTGCACAGATTGTCCTTGCAAAGGGGAGCAGAATTAGCGGGAAAGAAAGG
GCAGCAAGCAAACATGGATGGCATGATGATGGATGATGCCAGGCTGCATCCAGCTTCCCGTCCTGCAAATGAGCAGGGGC
CTGGGTT
>c101139_g2
AGAGAGAGAGAGAGAGAGAGAGGTACTAGGGTGTGTGTGTACTGCCTTCCCAATTCCCCTCCGTAACGGCTATTGCTTTC
TTTCTTGTCCACAAGGAGGGGGTTGCTGGGAGAAGAACAGATTGATGTGCTACCTGTGTTGAGCACCTCCGTTGTTCATT
ACATGCTTTTAAGGCCTCTGCTTATGCCTGCCATGAAAGTGGGCGCTATTTTACTCGGATACATCTTCACTATCTACAGA
AATATAGCTTGATTGCCCTCTCTGAGTCATCGTTGGATTTGGAGGTTCTCGCACGCAACAAAGTTTGGCTGCTTGCAAGC
ATATCTGAGCGCAAAAGAGGACATCCCTTGCACTTAAAGCCGACTGCTGGTACTTCAAATTCTCAAACCATTTTCCTGCA
TGCGGGCTGCGGCGTGCCTTTGTAGCTTACCATATATCAAGGTTCTGTAGCTGTGCTTCTATATCATAACCACGTGAGTT
GCACACCAAGAAGGTTCCGGATATCCCTGGGTGCGCAGGCTAAGCCTTTTTGGTCCCTAGAGATGAAAGAGATCAACCAG
AATGTTCCCCATGTCTATCTCACAGAAGAGGAGTATTCCCATCTAGAGGACTTTATAAAGAGGCATCACACCCACAGTTC
TGGACCCGGCGAATGCACAGCTATGGTGCTGCAGCGTATTAAAGCACCTATTGATGTGGTGTGGTCTGTGGTACGCAGGT
TTGACAAGCCTCAAGCGTACAAAAACTTCGTCAAGAGCTGCCAGATGATGCAAGGATATCATGAGGGCAGTAGAATGGAA
GTAGGAAGCATCAGGGAAGTCAGAGTTGTTTCAGGCCTTCCTGCGAGCTACAGCCGTGAGAGGCTTGAAATGCTTGATGA
TGAGAATCATGTGTTAAGCTTCCGCATCCTGGGTGGAGAGCACCGTCTGCATAATTACAGGTCCACCACATCTCTGCATC
AAATGGTTTACGATAGCCATTGTGGGATCAGCTCTCATAGTGGGGGCAATCATATGGTTTCGACAATTGTTATCGAGTCC
TATGTAGTGACTGTGCCTGAAGGGAACACTGTAGAGGACACGATTACTTTTGTTGATACTGTAGTGCGTTGCAACTTGCA
ATCCCTTGCCCGTCTTTCAGAGCGGCTTGCTGCGGTTCGTGCAACGTCACAACATGACAACTCTGAGAACAATGCTCTTA
GAAGCTCGTCTGCCTCAGCTTTGGTGAAGTAGAAGGCGACTGACACGGTCTCACCTATGAAGAAAGTAGGTCAGTTGTCA
AGTTTGCTTTTGTGGGTGCGAGTTGTGACCTCCTCTTGGGGTTTCTTCATCATAGTTCAGCCACGTGCTTGTGCTGCACG
ATCTGAACTCACCCAGGGCCCCCGCCGAGGCGCTCGACATCACTCAGCTCGCTCTTTGCTTTTGGATCTGTCTTCATCTT
CAATGTAAGTGTGTGGAGAAAGGGAGCTTGAAGAGGATTGTGTTTCCTTTGAATGTAAGAGCAGTTCACATATCCGTCTT
TTTGTTTGAAGAGGTGTTTAGTCTGAACCTGCCTTCTTCTGTAAGCTTGACTCAAATTCTTGTTAATTTTAATTTACTGA
TTTGTTTGTTTGCTCATATATCAATCCAGTTAGTTGTGTGCTCACTATTCGATGCACTTACTGTTTTTCTGAATTCTCTT
GCTAGGCTATTTTGAATTAGAGTTACTGCTCTTGTTGAGGTCATGAGGTAATCTTATCAGTGAAGCCAACCTGCATATCC
TACTGCTTGTGCATGTACGGGGCTTCTGAATGCAGGTTTCTTCTGTATTTGGAGACAAGGATTTGAATCCAATGAAGCGG
CCATGCGTGCTTTTATTATTAAGGTTTTGATAAAAAGAAAATGATTGTTCTAGTTGTGGGTCAAGAAAAGATCAGCAAGT
AGGCCTAAATGGACTTTGCTGCCTTCATCTATCTTCTAACCCTTCAGTGTCATAGCAGAAATTGTTTTATTTTAGATCCT
AGCAGGAATTGTTTCGTTGATATCCAATTTGATTTTCCCTTTGCATTCACAAACCATGGATGTGCACACATCTTTGTGCA
AGTGTTTCACATGTACACATTTTAGACTGCAGTATCGGAATGTCAGCTTAAAGACGTCCAAGTGCAGTCTGTGTGTCCCT
GGATTCAGTTTTGCAGATATGCATGTGGACTGAAGGGATATGGATAGAAAATAAG
>c108251_g2
CTGCCACCTGGTTGCTTGTAGCTTTATCTGCTAGCAGAGCAGACGCTTTCGCGGCCAGCCTCGCTAGTGTGCTTCCTACT
TGCCAAGATGCTGCAGGCGCATGAGTCTTCATTGTCTCGACGTGAGCGTGTGTTGGCCCTACTTGAAGACGTTACCAGCA
ATGCAGCTCGTGTGCAGGACACAATCCTGTCTCAGATCCTTGCACACAACTCCAACGCCCAATATCTGCGCCGCCTACTT
CCGCCTACCAGCAATGGCGAAGGCGACGACAATGGTGACATTAAGTCCTGCGTCGACATCCAGCCTCATGTATTCAAGCG
CATTGCACCTCTCACAAGTTATGCTGATATGGAGCCTTACATACAGCGCATTTCGGACGGAGATAAGTCACCCTTGCTCA
CAGATAGCCCTGTAATGGAGCTCCTTAGAAGTAGCGGGACGTCTTCTGGTATGCAGAAAATGTTCCCCGCCATTGAAGCT
GATTTAGAGAGAAGAAGCCTGTTTTTTGCGTCTGCCGGAGCTGTAAATCATCGGCATTTTGAGGGCCTGGACAATGGTAA
AGATGCCATGTTCCTCTTCGTAAGCCCTAAAAGATGGACCGCTGGCGGAGTGGTCACGCAGCCATTGATGACAAGTTATC
TTTTTAGCCCACAATTTGAGCAATATGCTAAAACAATGTACACAAGTCCCATTGAAGTGTTGCAGAGATGTGAAGATGTG
AAGCAAAGCACCTACTGCCAGCTCTTATGTGCGCTACTCCAGCGGCAAGTGGTTGTCAGGCTAGGTGCTTTCTTTGCTAG
TGGACTGCTAGCTGTGATACAGGTTTTGAAGGATAAGTGGAGGGAGCTTGTCATTGACATCAGAATTGGCAGCTTGAATG
AGATTGAAGTCTTCGATCAGCGAGTGCGCGAGGCAGTGGAAAGGCACATTGAAGGTCCGAATCCAACGTTAGCCGTGCAG
GTAGAGGAAGAGTGTTGTCGCAAGCCCCTGTGGCAGGGTATCAGTCGTCGGCTTTGGCCTCGAGCCAAGTTTGTGTCTTG
TGCCATGACTGGCTCCATGGAGCAGTACATCTGATGCTTGAGTTCTTTTCTGGCGGTCTCCCATTGGTTACAACTTCCTA
TGCTGCCTCTGAGTGTTTGTTTGGCATAAACATGAACCCCCTATGCTCCCCGTACGAGGTGTCCTACACCTTCCTACCAA
ATATGGCATACTTTGAGTTCCTCCCCTTGCAAGCAGCGAATGAAGATGACAATGACGAGAATTTGATTCAATCTCAGTTA
GTAGACCTCGTCAATGTCAAACTTGGCCAACAGTATGAGGTTGTGGTCACCACATTTGCAGGTTGAATCTGCTGCTTACT
TCCAGTTATTGCACATTTGCTTGGTTGTGTGTGCTGTTGACTTGTAAATGTTGCATTGCTGTGTGGCAGGTCTATACCAA
TATCGAGTTGGAGATTGCTTGCAAGTGACGGGGTTTTATAACAAGACACCGGAATTTCTTCTAATCGGGCACAAGAATGT
GGCGTTGAGTGTTGGCATTGTCAAGGTGGAGGAGGGAACCTTGTACAAAGTGGTGCAGGCGGCAAGGATGAGGCACTTGG
AGCGAAAGAGTAGCTACCAAGTGGTGGATTATACAAGTTATGCAGACATCTCGACGGTGCTGGGCCATTATGTGATGTTT
TGGGAGTTGAGGGACGAGGTGGAAGAAGGAAAAGAGCCAACTCTGGATTCATCAGTCATGGAAGCTTGTTGTCACACCAT
AGAGGAGTGCTTTCCGTGCCCTCATAGAATGCAGTAGCATTGTAGGAGTCTCCTTGGGAAAATACAAAACTCCAAGATTG
TGAAGCTGGCTTCGTTGCTTGAGCTTCTCAACTCTAGAGTCTCCCACTCATTTTTTGCATCAGTAAAGGCCACTTGAGTT
GAATGCAAATGAGAAAAAAATAGCTGTTTCAAAGAAGGAGCAAAGGCTTTCCAAACGGTGACCTTCTGAAATCTTGAATG
TGAACATTTCAAATAATTCATCTACTCTCTCTCTCTCTCTCAGAAGTGCACGCACACACACATGCGTGCATGCACACTCG
AACAAATACAGTCATTCTTCCTAGTGTATTGAATATGCCCAACAGTATTACTGTTGAACTTGGATCACTGTAAGCTTAAC
ACTTTGGAGGTTCAAAGCCTTGCAAATAAGAATAAAG
>c102726_g3
GAGAGAGAGAGAGAGAGAAGCAGTGTCTAAGTTGTTCTTTTTGACCACCGTCTTGCACACCCACTTCGCCATCTCCACCT
CTTCTCTCTGTCTACTCCCATCTCTCTAGCTCATTGAATTCAATGGTGCCTGCCCTCTTCTCTTTGTGTCTTCTTCTATC
AAGACGGCATTGACAGCCATGCTTGTACGCAGCGTTGGAAAGCACTTGAAGTAAGTTATCGAAGCAGTAGGTGTGTTTCA
GCAAAGTAGGTCTCTTGGAAAGCCATGGATTCGGGATTGAGCGAGAGACTCTATTTTCAAGGAGGCTCTCAAAGACACGC
ACACACATAGAGGCAAAGGTCGTACTGTGCTTTTGCAACGGCTTATCCATCACATTCGTATAATGGAGTTCTCTTAATCG
TGCTGCTCTAATGGGCGCCCCCTTCGCATAGCGGGAGAGAGTTAGAGAGAGAGATAGAAAATACCCAAGTGCTCTATCCT
TCATGAGAAAAGCGGCTGAAGAAGAGCAGGAAACACAGGTGGACAAGGCGCCCCTTGCTGCTTCCAAGAACAAACGAGCA
CGCTCTGGCGAAGAGGAGAGCATGGCGAAGGGGTCGCCTTTACCTCTATCCGATGATCTCATGGAGCATGTCTTGAAGTT
TATCACAGACCACAAGGATAGAAATGTGGTGTCGCTAGTGTGTAAGGCATGGCATGCCATTGAAGGAGCTGGAAGGCAGC
ATGTGTTTATTGGCAATTGCTATGCGGTGTCAGCGGGGAGGGCTACAAAGCGGTTTCCGCGGCTCAAGTCCCTCATACTG
AAGGGGAAGCCGCGGTTTGCTGATTTTGATCTTGTGCCGCGCAATTGGGGAGCCTTTGTGTTGCCATGGATCAATGTTCT
GTCTGTGTCTCATCCCTTTCTTGAAGAGCTAAGGCTTAAACGTATGACGCTATCGGATGATTCCCTTGAGCTGATTGCAA
GGTCCTTTCCGCAATTCAAAGCATTGGTATTAACGAGCTGCGACGGGTTCAGCACGGATGGTCTCGCCAGCATTGCAGCC
AATTGCAGGTAATGTCTGACAAGCAACCATGTTCTACTGTTGAATGAGGTAAATTTGCTTGCTTATTTAGTTGAATAGAA
TTAACAACTTGAGGTGCGCTCGTGCAATGGAATTGATGAGAGTAGTTATAACCACAAGCCTTCTGGCAGACAAAAACTGT
CAAAAGCGATGCAATTTCAGAACTAGAGTCTTCAGATGGGAAGAGGGGCTGTGGTTGGGAGGATGTGCATGTTGTTTGCT
ACACAAGCTTTTGTGGTCTTATATTGTCGATTCGCAGGCACCTCAAGCATCTCGAGCTAACCGAGAACATCTTGAACCAT
AAAACTGGAGCCTGATTACAGGCCTTCCCCACAAGGTGTACTTCACTTGTCTCCCTTAATTTCGAAGATCTCGACCATGA
TGACATAGATTTTGATGCACTAGAAGGCCTGATCTCTCAATGTAAGGGTCTCAAGACCTTGAAATTAAACAGGGCCGCGT
CATTGATAGAGCTACCGAAGCTACTTGTGATGTGTCCTCAGCTTACAGAGCTTGGTACGGGCTCATTTTCACCTGGCGTC
TCTCAGGAGGAGCAAGCAACTTTGCGCGATGGCTTTGCAAAGTGTTCTCAAATCCACGCGCTGTCAGGGTTTTGGGAGGT
AACCCCTGGTCATCTTTCGGTTATCTATCCTCTATGCTCTAACCTTGTGTCGCTTAACCTGAGCTACTCGCCTATCTGCG
ATGGAGAGCTGGCGGATCTTGTCTCTCAATGCAGCAACATACAGAAACTATGGGTCATGGATACTGTTGAGGATAAGGGG
TTGGAAGCAGTGGCATTATCCTGCAAGGATTTACGGGATCTTCGCGTTTATCCGGACCACACCCGGCAAGGGCCCGGTGT
AACAGAGGAAGGCTTCATGCACATCGCTGAAGTGTGCCCTAATCTTAGAGCGATCCTTTATTTCTGCAATCAGATGACAA
ATGCTGCGGTGGATGTGATGGCGAGAAAGTGTGCTGATTTAGTGAGCTTTAGGCTCTGTATAATGGAACCAGCAAAGCCA
GACCATACGACAAACGCACCGATGGATGAAGGCTTTGGTGCAATTGTCCAACATTGCAAGGCATTGAGGAGGCTGTCCTT
ATCAGGCTGGCTCACTGACAAGGCTTTTGAGTATATTGGCATGCATGCGAAAAAGCTCGAAAGACTCTCGGTTGCTTTTG
CGGGGGAGAGTGATGTGGGCTTGCAGCATGTGCTTAGAGGCTGCCTTAATCTCAAGAAGCTTGAGATCAGGGATAGCCCT
TTTGGAGACATGGCCCTCTTATCCGGGTTGCATCGATATGAGTCCATGCGTTCTCTTTGGATGTCCAACTGCAGCGTAAC
CATCACAGGATGCCAATGGCTTGCCCACCACAAGCCCCGCCTCAATGTGGAGGTAATACAGAAGAGAGACAGACAACACC
ACCCTTGTGGATAGTGTCTATGTATACCGGTCTGTTGCCGGGCACCGGAAAGATAGGCCATCGTTTGTTATGGCATTATA
GAGAAGATACAGAATTTTGCTTTGGAGAGCTTGTGCTT
>c104051_g1
ACACACACACACGCGCGCGCGCGCACCATACATCCAGATGTTGGCCTTGACTCCAGCATTAACAAGAAACTCTCTTCGAG
CACAGCAATCTTCTGCGTTACTCAAAACACGCGCGCGTCCGCACAGTGTCTCCCCCACCGCTCGCCGCCCTTTGAAGATG
GCGTCCTCAACATTGCCCCCCTCCTCAGACTTGGATCCTTCTGAATTTAACAGCATTTAAGCGCTGCTCTGACCGCAGTC
TGCACCCTCCATTGCCACCCTGTCCGCAGCTCCCTCTTACCCGTTTCATGACAGATACAGTCTGCCACCATGGTGACCTC
ATCTTCTCCACAGACAGAGGACGGCCCTCCACCCGGCGCAAGCGAGCTGCGTGTGCCACTGACGTCTGCTTCTTCCAACC
TGGTTGAACGGGATACGGCGGCTCCTTCCATAGTTGGGAACAGCACTGTTTCAAAGCCCACCTTGGTTCTTCCTCGGCAG
GCTTCCTCCATTGCTCGTCAGACTTCAATCTATTCCCTCACACTCGATGAGTTCCAGAATACACTTGCAGAACCAGGTAA
GCAGTTTGGTTCCATGAATATGGATGAATTCTTGAAGAACATCTGGACAGCTGAGGAAAGTCAAGCTATGGCGGTTGCTA
TGGGGGCTGGAAATGATGAGGCTCCTGCACATAACTGGCATCATGGCATTCAGCGGCAGGGTTCTGTTTCGCTGCCACGC
ACTCTCAGCAAGAAGACAGTAGAGGATGTGTGGAAGGACATAGCAGGTGCTACCATGGATATGGGCTTGGGCTCCGAGTC
TGGGTCAGCACCAGGTGGTGGACAAGAACGGCAGGTCACATTTGCAGAAATGACTCTTGAAGATTTTCTCATGAAGGCAG
GAGTAGTTATTAAGGAAAATGGGCATGGTGGCCAATCTCTTGTGCCTTTTGGATCTAGCTTTGACAACACATATAGCTCT
ATGCCGGAGGGAGATGACATGGAAGATAAGCTTGGCCACAACAGTGCATTTTTTGGCTACAAAGCTCTGGAGGATGAAAA
ACCCAACATCAAGGCATTACCAATGCTGTCCCTTGCAACAGTAAATCTCCCTTCCAGCCACACAGGACTGGGGACTGACA
CTACGCAAATGGAAGCTTTGAAGCACATGTCGCCGCTTCCACGTTCGTTAGACTGGCTCACAAACAACCAATTTCGAAGT
GCAGCAATGAATTCTCATCAGCTACACAGTTATGCGCCTCAACACATGTTGGAGTCGAATGCTAACAGAGGGAATGGGCC
AATGATGGGATTAGGGGAGAGGAACTATATTGGTCCAGACCTCGGTGTATTTGGCGCAGCAGGTCTTGCACCTGCTGGAC
TCACTGTTAAAGCGGGATCTCCTTCCAGCCCTCTGTCAGATGGGGTCGGTCCAAGCCATGGGTCCATGTCCTCAATATCA
CCTCTTTCCTATAACCTCGAAGGAACTATGGGAGGAAGGAAGAGAGGTCTTGATGGCTCATTGGAGAAGGTAGTGGAGCG
GCGGCAGCGGCGTATGATAAAGAATCGAGAGAGTGCTGCCAGGTCGAGAGCTAGAAAGCAGGCTTACACAGTGGAGCTTG
AAACAGAGGTTTTGCAACTCAAGGAAGAGAATATGCGATTGCGGCTTCTACAGGAAGAGATGGCAGACATGCGAAGGAAG
CAGTTCCTTGATGTGCTAGCCTCCTTGGGGTCACATGTGCCCCCTAAAGCACGGACTTTAAGAAGAACGCAAACTGGTCC
ATGGTGAAGAGATAGCAGTTTCCAAGGACCTATATAACCACATCGTGTCACTAGCGCACATATATACATCAAGGACATCA
AAGAGGGCATTTTATATTCATCTGTACACATTTTTTTATTGAGAGCTGCAATTGCAAGACTAGGGTGGTCTGAATCTGGC
TACATGCCCCAGATGGTGGGGAATCAATAATTGAAACAAAGTCTGCCTTACATGTAGACAACTGCCTTGTGGCATACCAG
CAGTCAAGTGGTATACCAGGAATATCATATCTTGCAAGACAATGTATCATTTCTTTGAATGTCCCAAAACGCTGCCAGAT
TGGAGATCCCGACTCGTGGACATTCTGGGATGTGAGCAAGAGCTGTATGGCCGTGCAGAAGTTGCCTTTGCCAGGCAAGA
CTAATTGCATGGTGGGTGTACGGAGCCTGAGAATATACGTTGCTCTAGTGGCTGGTTTGTACAAGCATTTTGTGATACAC
CTATTTTTGCATATTCTTTAAAGAAGTTGTATGTCGGCACTTTGTTATGCTCTTAGCTGGTGATTGTCCACTGGCTTGTC
GACGCATGACAGTAATGAGAGAGATGCTCGTCAGGCGTGTTACGAAACGTATAACAGCAGGTGGCTGTTTCGTATGAGAC
TGTACTGTATCTGTTTCTTGAAAGATTGGAACAGCTGTTGTAATTTTGCTTGCCACAATACGTGGTAGGTGTCTGTACTA
CTAAAACAATTTATATTCTACTATAAGGTTTAAGCTA
>c89923_g1
TGAAGACTCTCTTCATTTCAACTCGCCCAGCTCTTTAATGGAAACGGTAGCGGGGACTGACTCCTGGAAGCTGGAGGCTG
TAAAAGGTCGATGGCGCGCAGAGAAATTTCTCTGAACTCTAGTCTAAAAGAAGAGGCACTATGACTATGATGGGGATTCA
TCATCAGCTACACAGAAGCATCGGCATGGCCGCAAGCTCTGTATCTCTTGTGTGCGCCTTGCTTGCCCTCGCCTCCTGCT
GCTGCTGGTTGTCTGCCTCTTCTGCTCAGGCGGCAGGTGAATCCTACCTGTCGGGCCACAACTCGGCGCGCTCCCTGGTC
AGCGTCCCTGCCCTCATCTGGGACACTACCCTCGTCGCCTACGCAAAACGACATGCTGATGCGCAGGTCGCTGCAAATTC
TTGCCGGCTTCTGAAACCATCCAATGGGCCTTATGGTGAGAACAAGTTTTGGGGCAGCCCTGGCAAGGCGTGGGGCGGTG
TTGATGCAGTAGCATCATGGGTGGCCTTGCGCAAATTCTACAATGCATCCACCAATATGTGTGTCCCCTCGACTGAACCG
TGCGGCGTCTACACGCAGATTGTCTGGCGGAACACATCCTCTCTCGGGTGCGCCTCCTCTGTATGCACTGATAATTCTAC
CTTCATCATGTGTAGCTACAATCCTCCTGGTAACATCAGGGGGCAGGCTCCCTTTTGAGGTTTTTTTGGCTCTTGTTTTG
TAATCAGTTTTGTAAGCTGCTTGCCTGGCCAGATGAGAGAGAGTTTTTACAAGATCGTCTTCGGGTTCTTGTCACTAATC
CAAGATAAGAAATTCCTGGTTTAATATGAAAACCATGACTTGTGTGGCTTCTTGCCATGGAGGTCCATGTATGCTGACAG
ACTTGAGTGTTTAATGGAAAGTTTGTTCAAGACCTTTGCATGGTGGATTGGAAAGGATGTTGTGCGTAGCGAACAATTGT
GCAGCTTGGTGCTATTAAGTGCAAAAACAGCCTTAACGTTCTGGTAGGCTGGTAGTTATCTGGATCCGTTGTTAGAGAAT
GCCTACACGACCAGTACATGCATGCTACCTTGTCCG
>c107720_g2
TCTTTAGCTCCTGAATCCTCACTGGCTTAACTAGATAATCACATGCACCGAGCTTGATCCCTTCCATTACTGCATTTGTC
TCGCCATTAGAGAACATCATTAACACAGGCAGATCCATTTCCAAACCAACAAGCTCCAGCAGCTTATAGCCATCCATATC
CGGCATATGCACATCGCTAATAACCACATCAAAACCATCCTTATTGTCTCTTAATAATTTCAACGCATCGACTGCCCTTT
CACATGTTGTCACTTGATAGAGACACTGACGCAGCAGCCTGTCAAGGATGAGAAGGCATATTCGGTCATCATCCACAACC
AAAACACGCAAGCCAGCAGGAAATTCGCACTCACTACCATTATCAGGCCCCATTCTCTGCCGAGAGGCATGGGCTGCAAC
CCAAGGTAGCTCTGTCTCAGCTCCCATAGCTTTCAAAGGTAAGTGGAAGGACTTGGCATTCACTGAGGCTCATGTGGTCA
TGCAAGGACAATCAAGTGCAAAGCTCAGACTTGGGCAACCTCACACAAATCAGCTATAGAAAAATTTTTCTTGCTTACAC
CCACCACACTAAGTGAAGTTTGATTGTACACCCACCGAGCTAGGAAAGGTTGAAAGCTTCTCAAAAGGAAGATATCATGC
AAAAAGGTAGAGTCTTGGTAGACGCAGGCGGGGGTAGAAACCAAGGCAGAGTTATGGGGATAAAGTAAAGGAACCAGAGG
AGACGGA
