# Supplementary material for: Comparative transcriptome analysis of two reproductive modes in Adiantum reniforme var. sinense targeted to explore possible mechanism of apogamy
Source: BMC Genet. 2019 Jul 9;20:55. doi: 10.1186/s12863-019-0762-8 (PMC6617869; doi:10.1186/s12863-019-0762-8)
Supplement: Supplementary file 11 — Table S5. Gene IDs, descriptions and primer sequences for the nine genes used for qRT-PCR verification. (XLS 28 kb) [file 12863_2019_762_MOESM11_ESM.xls]

## Sheet: Sheet1
Table S5. Gene IDs, descriptions and primer sequences for the nine genes used for qRT-PCR verification.
Gene ID	Gene description	Sequence (5’→3’)
c100568-g1	Potassium-channel blocking toxin	TCAACAACCATCAATTTCCCGCT
		GAGAATCCACTGCTCTTCCGCCT
c94797-g1	glutaredoxin 3	GGGGGGATAGGGCAGCATACGAC
		TGATGGAGAAGAGCACCACCGCA
c99055-g1	voltage-gated calcium channel complex	CGACTTCTTTAGGAAGGGGGAG
		GAGAGGAGCGACTGTTTTGTGC
c103902-g7	Protein ODORANT1	TGAAGGTGGAAAAGATGAGGGCTG
		GGCATGGGTGATGACACTATTGGG
c90650-g1	SRF-type transcription factor	ACTCCAGCAGCAGGCAAGTGAC
		GGAAGAGAAAACGATGAGGGCAA
c101093-g1	MADS-box transcription factor 3	CTGCAGGAAATCATTGAAGCATAT
		TGTGAAGAGATCAGCAAGTCGG
c104055-g3	Proliferating cell nuclear antigen	CACAAGCCACTAGCAATAGTGTGCT
		ATGAGGTTCCAATTCTGAGGTCCA
c189401-g1	Tryptophan synthase alpha chain	GTTTGCTTGTTCCCGATCTTCC
		ATCTCACGCATTTGCTCCTTTG
c103084-g1	WRKY transcription factor 74	ATTTCTGTGCCAGCCCTTTCCT
		TGTTGATTGCGATGTCCCTCCT
40S	40S ribosomal protein S9-2-like	TTGTAGGTGAGTATGGGCTTCGCAA
		ATCAAGTGTCAGCAACATTCGGGCA
